# Supplementary material for: Immune cell dynamics deconvoluted by single-cell RNA sequencing in normothermic machine perfusion of the liver
Source: Nat Commun. 2023 Apr 21;14:2285. doi: 10.1038/s41467-023-37674-8 (PMC10121614; doi:10.1038/s41467-023-37674-8)
Supplement: Supplementary file 4 — Source Data [file 41467_2023_37674_MOESM4_ESM.xlsx]

## Sheet: Cell Numbers_Coarse
	patient_id	sample_id	timepoint	cell_type_coarse	n
0	P1	Liver_P1_T0	T0	B cells	93
1	P1	Liver_P1_T0	T0	Cholangiocytes	5
2	P1	Liver_P1_T0	T0	Endothelial cells	144
3	P1	Liver_P1_T0	T0	Hepatocytes	3
4	P1	Liver_P1_T0	T0	Mast cells	8
5	P1	Liver_P1_T0	T0	Monocytes/Macrophages	424
6	P1	Liver_P1_T0	T0	NK cells	589
7	P1	Liver_P1_T0	T0	Neutrophils	1282
8	P1	Liver_P1_T0	T0	Plasma cells	20
9	P1	Liver_P1_T0	T0	Progenitor cells	83
10	P1	Liver_P1_T0	T0	T cells	848
11	P1	Liver_P1_T0	T0	cDCs	20
12	P1	Liver_P1_T0	T0	pDCs	2
13	P1	Liver_P1_T0	T1	B cells	0
14	P1	Liver_P1_T0	T1	Cholangiocytes	0
15	P1	Liver_P1_T0	T1	Endothelial cells	0
16	P1	Liver_P1_T0	T1	Hepatocytes	0
17	P1	Liver_P1_T0	T1	Mast cells	0
18	P1	Liver_P1_T0	T1	Monocytes/Macrophages	0
19	P1	Liver_P1_T0	T1	NK cells	0
20	P1	Liver_P1_T0	T1	Neutrophils	0
21	P1	Liver_P1_T0	T1	Plasma cells	0
22	P1	Liver_P1_T0	T1	Progenitor cells	0
23	P1	Liver_P1_T0	T1	T cells	0
24	P1	Liver_P1_T0	T1	cDCs	0
25	P1	Liver_P1_T0	T1	pDCs	0
26	P1	Liver_P1_T0	T2	B cells	0
27	P1	Liver_P1_T0	T2	Cholangiocytes	0
28	P1	Liver_P1_T0	T2	Endothelial cells	0
29	P1	Liver_P1_T0	T2	Hepatocytes	0
30	P1	Liver_P1_T0	T2	Mast cells	0
31	P1	Liver_P1_T0	T2	Monocytes/Macrophages	0
32	P1	Liver_P1_T0	T2	NK cells	0
33	P1	Liver_P1_T0	T2	Neutrophils	0
34	P1	Liver_P1_T0	T2	Plasma cells	0
35	P1	Liver_P1_T0	T2	Progenitor cells	0
36	P1	Liver_P1_T0	T2	T cells	0
37	P1	Liver_P1_T0	T2	cDCs	0
38	P1	Liver_P1_T0	T2	pDCs	0
39	P1	Liver_P1_T1	T0	B cells	0
40	P1	Liver_P1_T1	T0	Cholangiocytes	0
41	P1	Liver_P1_T1	T0	Endothelial cells	0
42	P1	Liver_P1_T1	T0	Hepatocytes	0
43	P1	Liver_P1_T1	T0	Mast cells	0
44	P1	Liver_P1_T1	T0	Monocytes/Macrophages	0
45	P1	Liver_P1_T1	T0	NK cells	0
46	P1	Liver_P1_T1	T0	Neutrophils	0
47	P1	Liver_P1_T1	T0	Plasma cells	0
48	P1	Liver_P1_T1	T0	Progenitor cells	0
49	P1	Liver_P1_T1	T0	T cells	0
50	P1	Liver_P1_T1	T0	cDCs	0
51	P1	Liver_P1_T1	T0	pDCs	0
52	P1	Liver_P1_T1	T1	B cells	28
53	P1	Liver_P1_T1	T1	Cholangiocytes	9
54	P1	Liver_P1_T1	T1	Endothelial cells	61
55	P1	Liver_P1_T1	T1	Hepatocytes	8
56	P1	Liver_P1_T1	T1	Mast cells	2
57	P1	Liver_P1_T1	T1	Monocytes/Macrophages	488
58	P1	Liver_P1_T1	T1	NK cells	380
59	P1	Liver_P1_T1	T1	Neutrophils	1177
60	P1	Liver_P1_T1	T1	Plasma cells	2
61	P1	Liver_P1_T1	T1	Progenitor cells	70
62	P1	Liver_P1_T1	T1	T cells	627
63	P1	Liver_P1_T1	T1	cDCs	5
64	P1	Liver_P1_T1	T1	pDCs	0
65	P1	Liver_P1_T1	T2	B cells	0
66	P1	Liver_P1_T1	T2	Cholangiocytes	0
67	P1	Liver_P1_T1	T2	Endothelial cells	0
68	P1	Liver_P1_T1	T2	Hepatocytes	0
69	P1	Liver_P1_T1	T2	Mast cells	0
70	P1	Liver_P1_T1	T2	Monocytes/Macrophages	0
71	P1	Liver_P1_T1	T2	NK cells	0
72	P1	Liver_P1_T1	T2	Neutrophils	0
73	P1	Liver_P1_T1	T2	Plasma cells	0
74	P1	Liver_P1_T1	T2	Progenitor cells	0
75	P1	Liver_P1_T1	T2	T cells	0
76	P1	Liver_P1_T1	T2	cDCs	0
77	P1	Liver_P1_T1	T2	pDCs	0
78	P1	Liver_P1_T2	T0	B cells	0
79	P1	Liver_P1_T2	T0	Cholangiocytes	0
80	P1	Liver_P1_T2	T0	Endothelial cells	0
81	P1	Liver_P1_T2	T0	Hepatocytes	0
82	P1	Liver_P1_T2	T0	Mast cells	0
83	P1	Liver_P1_T2	T0	Monocytes/Macrophages	0
84	P1	Liver_P1_T2	T0	NK cells	0
85	P1	Liver_P1_T2	T0	Neutrophils	0
86	P1	Liver_P1_T2	T0	Plasma cells	0
87	P1	Liver_P1_T2	T0	Progenitor cells	0
88	P1	Liver_P1_T2	T0	T cells	0
89	P1	Liver_P1_T2	T0	cDCs	0
90	P1	Liver_P1_T2	T0	pDCs	0
91	P1	Liver_P1_T2	T1	B cells	0
92	P1	Liver_P1_T2	T1	Cholangiocytes	0
93	P1	Liver_P1_T2	T1	Endothelial cells	0
94	P1	Liver_P1_T2	T1	Hepatocytes	0
95	P1	Liver_P1_T2	T1	Mast cells	0
96	P1	Liver_P1_T2	T1	Monocytes/Macrophages	0
97	P1	Liver_P1_T2	T1	NK cells	0
98	P1	Liver_P1_T2	T1	Neutrophils	0
99	P1	Liver_P1_T2	T1	Plasma cells	0
100	P1	Liver_P1_T2	T1	Progenitor cells	0
101	P1	Liver_P1_T2	T1	T cells	0
102	P1	Liver_P1_T2	T1	cDCs	0
103	P1	Liver_P1_T2	T1	pDCs	0
104	P1	Liver_P1_T2	T2	B cells	22
105	P1	Liver_P1_T2	T2	Cholangiocytes	6
106	P1	Liver_P1_T2	T2	Endothelial cells	159
107	P1	Liver_P1_T2	T2	Hepatocytes	2
108	P1	Liver_P1_T2	T2	Mast cells	2
109	P1	Liver_P1_T2	T2	Monocytes/Macrophages	702
110	P1	Liver_P1_T2	T2	NK cells	339
111	P1	Liver_P1_T2	T2	Neutrophils	1336
112	P1	Liver_P1_T2	T2	Plasma cells	5
113	P1	Liver_P1_T2	T2	Progenitor cells	41
114	P1	Liver_P1_T2	T2	T cells	434
115	P1	Liver_P1_T2	T2	cDCs	6
116	P1	Liver_P1_T2	T2	pDCs	1
117	P1	Liver_P2_T0	T0	B cells	0
118	P1	Liver_P2_T0	T0	Cholangiocytes	0
119	P1	Liver_P2_T0	T0	Endothelial cells	0
120	P1	Liver_P2_T0	T0	Hepatocytes	0
121	P1	Liver_P2_T0	T0	Mast cells	0
122	P1	Liver_P2_T0	T0	Monocytes/Macrophages	0
123	P1	Liver_P2_T0	T0	NK cells	0
124	P1	Liver_P2_T0	T0	Neutrophils	0
125	P1	Liver_P2_T0	T0	Plasma cells	0
126	P1	Liver_P2_T0	T0	Progenitor cells	0
127	P1	Liver_P2_T0	T0	T cells	0
128	P1	Liver_P2_T0	T0	cDCs	0
129	P1	Liver_P2_T0	T0	pDCs	0
130	P1	Liver_P2_T0	T1	B cells	0
131	P1	Liver_P2_T0	T1	Cholangiocytes	0
132	P1	Liver_P2_T0	T1	Endothelial cells	0
133	P1	Liver_P2_T0	T1	Hepatocytes	0
134	P1	Liver_P2_T0	T1	Mast cells	0
135	P1	Liver_P2_T0	T1	Monocytes/Macrophages	0
136	P1	Liver_P2_T0	T1	NK cells	0
137	P1	Liver_P2_T0	T1	Neutrophils	0
138	P1	Liver_P2_T0	T1	Plasma cells	0
139	P1	Liver_P2_T0	T1	Progenitor cells	0
140	P1	Liver_P2_T0	T1	T cells	0
141	P1	Liver_P2_T0	T1	cDCs	0
142	P1	Liver_P2_T0	T1	pDCs	0
143	P1	Liver_P2_T0	T2	B cells	0
144	P1	Liver_P2_T0	T2	Cholangiocytes	0
145	P1	Liver_P2_T0	T2	Endothelial cells	0
146	P1	Liver_P2_T0	T2	Hepatocytes	0
147	P1	Liver_P2_T0	T2	Mast cells	0
148	P1	Liver_P2_T0	T2	Monocytes/Macrophages	0
149	P1	Liver_P2_T0	T2	NK cells	0
150	P1	Liver_P2_T0	T2	Neutrophils	0
151	P1	Liver_P2_T0	T2	Plasma cells	0
152	P1	Liver_P2_T0	T2	Progenitor cells	0
153	P1	Liver_P2_T0	T2	T cells	0
154	P1	Liver_P2_T0	T2	cDCs	0
155	P1	Liver_P2_T0	T2	pDCs	0
156	P1	Liver_P2_T2	T0	B cells	0
157	P1	Liver_P2_T2	T0	Cholangiocytes	0
158	P1	Liver_P2_T2	T0	Endothelial cells	0
159	P1	Liver_P2_T2	T0	Hepatocytes	0
160	P1	Liver_P2_T2	T0	Mast cells	0
161	P1	Liver_P2_T2	T0	Monocytes/Macrophages	0
162	P1	Liver_P2_T2	T0	NK cells	0
163	P1	Liver_P2_T2	T0	Neutrophils	0
164	P1	Liver_P2_T2	T0	Plasma cells	0
165	P1	Liver_P2_T2	T0	Progenitor cells	0
166	P1	Liver_P2_T2	T0	T cells	0
167	P1	Liver_P2_T2	T0	cDCs	0
168	P1	Liver_P2_T2	T0	pDCs	0
169	P1	Liver_P2_T2	T1	B cells	0
170	P1	Liver_P2_T2	T1	Cholangiocytes	0
171	P1	Liver_P2_T2	T1	Endothelial cells	0
172	P1	Liver_P2_T2	T1	Hepatocytes	0
173	P1	Liver_P2_T2	T1	Mast cells	0
174	P1	Liver_P2_T2	T1	Monocytes/Macrophages	0
175	P1	Liver_P2_T2	T1	NK cells	0
176	P1	Liver_P2_T2	T1	Neutrophils	0
177	P1	Liver_P2_T2	T1	Plasma cells	0
178	P1	Liver_P2_T2	T1	Progenitor cells	0
179	P1	Liver_P2_T2	T1	T cells	0
180	P1	Liver_P2_T2	T1	cDCs	0
181	P1	Liver_P2_T2	T1	pDCs	0
182	P1	Liver_P2_T2	T2	B cells	0
183	P1	Liver_P2_T2	T2	Cholangiocytes	0
184	P1	Liver_P2_T2	T2	Endothelial cells	0
185	P1	Liver_P2_T2	T2	Hepatocytes	0
186	P1	Liver_P2_T2	T2	Mast cells	0
187	P1	Liver_P2_T2	T2	Monocytes/Macrophages	0
188	P1	Liver_P2_T2	T2	NK cells	0
189	P1	Liver_P2_T2	T2	Neutrophils	0
190	P1	Liver_P2_T2	T2	Plasma cells	0
191	P1	Liver_P2_T2	T2	Progenitor cells	0
192	P1	Liver_P2_T2	T2	T cells	0
193	P1	Liver_P2_T2	T2	cDCs	0
194	P1	Liver_P2_T2	T2	pDCs	0
195	P1	Liver_P3_T0	T0	B cells	0
196	P1	Liver_P3_T0	T0	Cholangiocytes	0
197	P1	Liver_P3_T0	T0	Endothelial cells	0
198	P1	Liver_P3_T0	T0	Hepatocytes	0
199	P1	Liver_P3_T0	T0	Mast cells	0
200	P1	Liver_P3_T0	T0	Monocytes/Macrophages	0
201	P1	Liver_P3_T0	T0	NK cells	0
202	P1	Liver_P3_T0	T0	Neutrophils	0
203	P1	Liver_P3_T0	T0	Plasma cells	0
204	P1	Liver_P3_T0	T0	Progenitor cells	0
205	P1	Liver_P3_T0	T0	T cells	0
206	P1	Liver_P3_T0	T0	cDCs	0
207	P1	Liver_P3_T0	T0	pDCs	0
208	P1	Liver_P3_T0	T1	B cells	0
209	P1	Liver_P3_T0	T1	Cholangiocytes	0
210	P1	Liver_P3_T0	T1	Endothelial cells	0
211	P1	Liver_P3_T0	T1	Hepatocytes	0
212	P1	Liver_P3_T0	T1	Mast cells	0
213	P1	Liver_P3_T0	T1	Monocytes/Macrophages	0
214	P1	Liver_P3_T0	T1	NK cells	0
215	P1	Liver_P3_T0	T1	Neutrophils	0
216	P1	Liver_P3_T0	T1	Plasma cells	0
217	P1	Liver_P3_T0	T1	Progenitor cells	0
218	P1	Liver_P3_T0	T1	T cells	0
219	P1	Liver_P3_T0	T1	cDCs	0
220	P1	Liver_P3_T0	T1	pDCs	0
221	P1	Liver_P3_T0	T2	B cells	0
222	P1	Liver_P3_T0	T2	Cholangiocytes	0
223	P1	Liver_P3_T0	T2	Endothelial cells	0
224	P1	Liver_P3_T0	T2	Hepatocytes	0
225	P1	Liver_P3_T0	T2	Mast cells	0
226	P1	Liver_P3_T0	T2	Monocytes/Macrophages	0
227	P1	Liver_P3_T0	T2	NK cells	0
228	P1	Liver_P3_T0	T2	Neutrophils	0
229	P1	Liver_P3_T0	T2	Plasma cells	0
230	P1	Liver_P3_T0	T2	Progenitor cells	0
231	P1	Liver_P3_T0	T2	T cells	0
232	P1	Liver_P3_T0	T2	cDCs	0
233	P1	Liver_P3_T0	T2	pDCs	0
234	P1	Liver_P3_T1	T0	B cells	0
235	P1	Liver_P3_T1	T0	Cholangiocytes	0
236	P1	Liver_P3_T1	T0	Endothelial cells	0
237	P1	Liver_P3_T1	T0	Hepatocytes	0
238	P1	Liver_P3_T1	T0	Mast cells	0
239	P1	Liver_P3_T1	T0	Monocytes/Macrophages	0
240	P1	Liver_P3_T1	T0	NK cells	0
241	P1	Liver_P3_T1	T0	Neutrophils	0
242	P1	Liver_P3_T1	T0	Plasma cells	0
243	P1	Liver_P3_T1	T0	Progenitor cells	0
244	P1	Liver_P3_T1	T0	T cells	0
245	P1	Liver_P3_T1	T0	cDCs	0
246	P1	Liver_P3_T1	T0	pDCs	0
247	P1	Liver_P3_T1	T1	B cells	0
248	P1	Liver_P3_T1	T1	Cholangiocytes	0
249	P1	Liver_P3_T1	T1	Endothelial cells	0
250	P1	Liver_P3_T1	T1	Hepatocytes	0
251	P1	Liver_P3_T1	T1	Mast cells	0
252	P1	Liver_P3_T1	T1	Monocytes/Macrophages	0
253	P1	Liver_P3_T1	T1	NK cells	0
254	P1	Liver_P3_T1	T1	Neutrophils	0
255	P1	Liver_P3_T1	T1	Plasma cells	0
256	P1	Liver_P3_T1	T1	Progenitor cells	0
257	P1	Liver_P3_T1	T1	T cells	0
258	P1	Liver_P3_T1	T1	cDCs	0
259	P1	Liver_P3_T1	T1	pDCs	0
260	P1	Liver_P3_T1	T2	B cells	0
261	P1	Liver_P3_T1	T2	Cholangiocytes	0
262	P1	Liver_P3_T1	T2	Endothelial cells	0
263	P1	Liver_P3_T1	T2	Hepatocytes	0
264	P1	Liver_P3_T1	T2	Mast cells	0
265	P1	Liver_P3_T1	T2	Monocytes/Macrophages	0
266	P1	Liver_P3_T1	T2	NK cells	0
267	P1	Liver_P3_T1	T2	Neutrophils	0
268	P1	Liver_P3_T1	T2	Plasma cells	0
269	P1	Liver_P3_T1	T2	Progenitor cells	0
270	P1	Liver_P3_T1	T2	T cells	0
271	P1	Liver_P3_T1	T2	cDCs	0
272	P1	Liver_P3_T1	T2	pDCs	0
273	P1	Liver_P3_T2	T0	B cells	0
274	P1	Liver_P3_T2	T0	Cholangiocytes	0
275	P1	Liver_P3_T2	T0	Endothelial cells	0
276	P1	Liver_P3_T2	T0	Hepatocytes	0
277	P1	Liver_P3_T2	T0	Mast cells	0
278	P1	Liver_P3_T2	T0	Monocytes/Macrophages	0
279	P1	Liver_P3_T2	T0	NK cells	0
280	P1	Liver_P3_T2	T0	Neutrophils	0
281	P1	Liver_P3_T2	T0	Plasma cells	0
282	P1	Liver_P3_T2	T0	Progenitor cells	0
283	P1	Liver_P3_T2	T0	T cells	0
284	P1	Liver_P3_T2	T0	cDCs	0
285	P1	Liver_P3_T2	T0	pDCs	0
286	P1	Liver_P3_T2	T1	B cells	0
287	P1	Liver_P3_T2	T1	Cholangiocytes	0
288	P1	Liver_P3_T2	T1	Endothelial cells	0
289	P1	Liver_P3_T2	T1	Hepatocytes	0
290	P1	Liver_P3_T2	T1	Mast cells	0
291	P1	Liver_P3_T2	T1	Monocytes/Macrophages	0
292	P1	Liver_P3_T2	T1	NK cells	0
293	P1	Liver_P3_T2	T1	Neutrophils	0
294	P1	Liver_P3_T2	T1	Plasma cells	0
295	P1	Liver_P3_T2	T1	Progenitor cells	0
296	P1	Liver_P3_T2	T1	T cells	0
297	P1	Liver_P3_T2	T1	cDCs	0
298	P1	Liver_P3_T2	T1	pDCs	0
299	P1	Liver_P3_T2	T2	B cells	0
300	P1	Liver_P3_T2	T2	Cholangiocytes	0
301	P1	Liver_P3_T2	T2	Endothelial cells	0
302	P1	Liver_P3_T2	T2	Hepatocytes	0
303	P1	Liver_P3_T2	T2	Mast cells	0
304	P1	Liver_P3_T2	T2	Monocytes/Macrophages	0
305	P1	Liver_P3_T2	T2	NK cells	0
306	P1	Liver_P3_T2	T2	Neutrophils	0
307	P1	Liver_P3_T2	T2	Plasma cells	0
308	P1	Liver_P3_T2	T2	Progenitor cells	0
309	P1	Liver_P3_T2	T2	T cells	0
310	P1	Liver_P3_T2	T2	cDCs	0
311	P1	Liver_P3_T2	T2	pDCs	0
312	P1	Liver_P4_T0	T0	B cells	0
313	P1	Liver_P4_T0	T0	Cholangiocytes	0
314	P1	Liver_P4_T0	T0	Endothelial cells	0
315	P1	Liver_P4_T0	T0	Hepatocytes	0
316	P1	Liver_P4_T0	T0	Mast cells	0
317	P1	Liver_P4_T0	T0	Monocytes/Macrophages	0
318	P1	Liver_P4_T0	T0	NK cells	0
319	P1	Liver_P4_T0	T0	Neutrophils	0
320	P1	Liver_P4_T0	T0	Plasma cells	0
321	P1	Liver_P4_T0	T0	Progenitor cells	0
322	P1	Liver_P4_T0	T0	T cells	0
323	P1	Liver_P4_T0	T0	cDCs	0
324	P1	Liver_P4_T0	T0	pDCs	0
325	P1	Liver_P4_T0	T1	B cells	0
326	P1	Liver_P4_T0	T1	Cholangiocytes	0
327	P1	Liver_P4_T0	T1	Endothelial cells	0
328	P1	Liver_P4_T0	T1	Hepatocytes	0
329	P1	Liver_P4_T0	T1	Mast cells	0
330	P1	Liver_P4_T0	T1	Monocytes/Macrophages	0
331	P1	Liver_P4_T0	T1	NK cells	0
332	P1	Liver_P4_T0	T1	Neutrophils	0
333	P1	Liver_P4_T0	T1	Plasma cells	0
334	P1	Liver_P4_T0	T1	Progenitor cells	0
335	P1	Liver_P4_T0	T1	T cells	0
336	P1	Liver_P4_T0	T1	cDCs	0
337	P1	Liver_P4_T0	T1	pDCs	0
338	P1	Liver_P4_T0	T2	B cells	0
339	P1	Liver_P4_T0	T2	Cholangiocytes	0
340	P1	Liver_P4_T0	T2	Endothelial cells	0
341	P1	Liver_P4_T0	T2	Hepatocytes	0
342	P1	Liver_P4_T0	T2	Mast cells	0
343	P1	Liver_P4_T0	T2	Monocytes/Macrophages	0
344	P1	Liver_P4_T0	T2	NK cells	0
345	P1	Liver_P4_T0	T2	Neutrophils	0
346	P1	Liver_P4_T0	T2	Plasma cells	0
347	P1	Liver_P4_T0	T2	Progenitor cells	0
348	P1	Liver_P4_T0	T2	T cells	0
349	P1	Liver_P4_T0	T2	cDCs	0
350	P1	Liver_P4_T0	T2	pDCs	0
351	P1	Liver_P4_T1	T0	B cells	0
352	P1	Liver_P4_T1	T0	Cholangiocytes	0
353	P1	Liver_P4_T1	T0	Endothelial cells	0
354	P1	Liver_P4_T1	T0	Hepatocytes	0
355	P1	Liver_P4_T1	T0	Mast cells	0
356	P1	Liver_P4_T1	T0	Monocytes/Macrophages	0
357	P1	Liver_P4_T1	T0	NK cells	0
358	P1	Liver_P4_T1	T0	Neutrophils	0
359	P1	Liver_P4_T1	T0	Plasma cells	0
360	P1	Liver_P4_T1	T0	Progenitor cells	0
361	P1	Liver_P4_T1	T0	T cells	0
362	P1	Liver_P4_T1	T0	cDCs	0
363	P1	Liver_P4_T1	T0	pDCs	0
364	P1	Liver_P4_T1	T1	B cells	0
365	P1	Liver_P4_T1	T1	Cholangiocytes	0
366	P1	Liver_P4_T1	T1	Endothelial cells	0
367	P1	Liver_P4_T1	T1	Hepatocytes	0
368	P1	Liver_P4_T1	T1	Mast cells	0
369	P1	Liver_P4_T1	T1	Monocytes/Macrophages	0
370	P1	Liver_P4_T1	T1	NK cells	0
371	P1	Liver_P4_T1	T1	Neutrophils	0
372	P1	Liver_P4_T1	T1	Plasma cells	0
373	P1	Liver_P4_T1	T1	Progenitor cells	0
374	P1	Liver_P4_T1	T1	T cells	0
375	P1	Liver_P4_T1	T1	cDCs	0
376	P1	Liver_P4_T1	T1	pDCs	0
377	P1	Liver_P4_T1	T2	B cells	0
378	P1	Liver_P4_T1	T2	Cholangiocytes	0
379	P1	Liver_P4_T1	T2	Endothelial cells	0
380	P1	Liver_P4_T1	T2	Hepatocytes	0
381	P1	Liver_P4_T1	T2	Mast cells	0
382	P1	Liver_P4_T1	T2	Monocytes/Macrophages	0
383	P1	Liver_P4_T1	T2	NK cells	0
384	P1	Liver_P4_T1	T2	Neutrophils	0
385	P1	Liver_P4_T1	T2	Plasma cells	0
386	P1	Liver_P4_T1	T2	Progenitor cells	0
387	P1	Liver_P4_T1	T2	T cells	0
388	P1	Liver_P4_T1	T2	cDCs	0
389	P1	Liver_P4_T1	T2	pDCs	0
390	P1	Liver_P4_T2	T0	B cells	0
391	P1	Liver_P4_T2	T0	Cholangiocytes	0
392	P1	Liver_P4_T2	T0	Endothelial cells	0
393	P1	Liver_P4_T2	T0	Hepatocytes	0
394	P1	Liver_P4_T2	T0	Mast cells	0
395	P1	Liver_P4_T2	T0	Monocytes/Macrophages	0
396	P1	Liver_P4_T2	T0	NK cells	0
397	P1	Liver_P4_T2	T0	Neutrophils	0
398	P1	Liver_P4_T2	T0	Plasma cells	0
399	P1	Liver_P4_T2	T0	Progenitor cells	0
400	P1	Liver_P4_T2	T0	T cells	0
401	P1	Liver_P4_T2	T0	cDCs	0
402	P1	Liver_P4_T2	T0	pDCs	0
403	P1	Liver_P4_T2	T1	B cells	0
404	P1	Liver_P4_T2	T1	Cholangiocytes	0
405	P1	Liver_P4_T2	T1	Endothelial cells	0
406	P1	Liver_P4_T2	T1	Hepatocytes	0
407	P1	Liver_P4_T2	T1	Mast cells	0
408	P1	Liver_P4_T2	T1	Monocytes/Macrophages	0
409	P1	Liver_P4_T2	T1	NK cells	0
410	P1	Liver_P4_T2	T1	Neutrophils	0
411	P1	Liver_P4_T2	T1	Plasma cells	0
412	P1	Liver_P4_T2	T1	Progenitor cells	0
413	P1	Liver_P4_T2	T1	T cells	0
414	P1	Liver_P4_T2	T1	cDCs	0
415	P1	Liver_P4_T2	T1	pDCs	0
416	P1	Liver_P4_T2	T2	B cells	0
417	P1	Liver_P4_T2	T2	Cholangiocytes	0
418	P1	Liver_P4_T2	T2	Endothelial cells	0
419	P1	Liver_P4_T2	T2	Hepatocytes	0
420	P1	Liver_P4_T2	T2	Mast cells	0
421	P1	Liver_P4_T2	T2	Monocytes/Macrophages	0
422	P1	Liver_P4_T2	T2	NK cells	0
423	P1	Liver_P4_T2	T2	Neutrophils	0
424	P1	Liver_P4_T2	T2	Plasma cells	0
425	P1	Liver_P4_T2	T2	Progenitor cells	0
426	P1	Liver_P4_T2	T2	T cells	0
427	P1	Liver_P4_T2	T2	cDCs	0
428	P1	Liver_P4_T2	T2	pDCs	0
429	P1	Liver_P5_T0	T0	B cells	0
430	P1	Liver_P5_T0	T0	Cholangiocytes	0
431	P1	Liver_P5_T0	T0	Endothelial cells	0
432	P1	Liver_P5_T0	T0	Hepatocytes	0
433	P1	Liver_P5_T0	T0	Mast cells	0
434	P1	Liver_P5_T0	T0	Monocytes/Macrophages	0
435	P1	Liver_P5_T0	T0	NK cells	0
436	P1	Liver_P5_T0	T0	Neutrophils	0
437	P1	Liver_P5_T0	T0	Plasma cells	0
438	P1	Liver_P5_T0	T0	Progenitor cells	0
439	P1	Liver_P5_T0	T0	T cells	0
440	P1	Liver_P5_T0	T0	cDCs	0
441	P1	Liver_P5_T0	T0	pDCs	0
442	P1	Liver_P5_T0	T1	B cells	0
443	P1	Liver_P5_T0	T1	Cholangiocytes	0
444	P1	Liver_P5_T0	T1	Endothelial cells	0
445	P1	Liver_P5_T0	T1	Hepatocytes	0
446	P1	Liver_P5_T0	T1	Mast cells	0
447	P1	Liver_P5_T0	T1	Monocytes/Macrophages	0
448	P1	Liver_P5_T0	T1	NK cells	0
449	P1	Liver_P5_T0	T1	Neutrophils	0
450	P1	Liver_P5_T0	T1	Plasma cells	0
451	P1	Liver_P5_T0	T1	Progenitor cells	0
452	P1	Liver_P5_T0	T1	T cells	0
453	P1	Liver_P5_T0	T1	cDCs	0
454	P1	Liver_P5_T0	T1	pDCs	0
455	P1	Liver_P5_T0	T2	B cells	0
456	P1	Liver_P5_T0	T2	Cholangiocytes	0
457	P1	Liver_P5_T0	T2	Endothelial cells	0
458	P1	Liver_P5_T0	T2	Hepatocytes	0
459	P1	Liver_P5_T0	T2	Mast cells	0
460	P1	Liver_P5_T0	T2	Monocytes/Macrophages	0
461	P1	Liver_P5_T0	T2	NK cells	0
462	P1	Liver_P5_T0	T2	Neutrophils	0
463	P1	Liver_P5_T0	T2	Plasma cells	0
464	P1	Liver_P5_T0	T2	Progenitor cells	0
465	P1	Liver_P5_T0	T2	T cells	0
466	P1	Liver_P5_T0	T2	cDCs	0
467	P1	Liver_P5_T0	T2	pDCs	0
468	P1	Liver_P5_T1	T0	B cells	0
469	P1	Liver_P5_T1	T0	Cholangiocytes	0
470	P1	Liver_P5_T1	T0	Endothelial cells	0
471	P1	Liver_P5_T1	T0	Hepatocytes	0
472	P1	Liver_P5_T1	T0	Mast cells	0
473	P1	Liver_P5_T1	T0	Monocytes/Macrophages	0
474	P1	Liver_P5_T1	T0	NK cells	0
475	P1	Liver_P5_T1	T0	Neutrophils	0
476	P1	Liver_P5_T1	T0	Plasma cells	0
477	P1	Liver_P5_T1	T0	Progenitor cells	0
478	P1	Liver_P5_T1	T0	T cells	0
479	P1	Liver_P5_T1	T0	cDCs	0
480	P1	Liver_P5_T1	T0	pDCs	0
481	P1	Liver_P5_T1	T1	B cells	0
482	P1	Liver_P5_T1	T1	Cholangiocytes	0
483	P1	Liver_P5_T1	T1	Endothelial cells	0
484	P1	Liver_P5_T1	T1	Hepatocytes	0
485	P1	Liver_P5_T1	T1	Mast cells	0
486	P1	Liver_P5_T1	T1	Monocytes/Macrophages	0
487	P1	Liver_P5_T1	T1	NK cells	0
488	P1	Liver_P5_T1	T1	Neutrophils	0
489	P1	Liver_P5_T1	T1	Plasma cells	0
490	P1	Liver_P5_T1	T1	Progenitor cells	0
491	P1	Liver_P5_T1	T1	T cells	0
492	P1	Liver_P5_T1	T1	cDCs	0
493	P1	Liver_P5_T1	T1	pDCs	0
494	P1	Liver_P5_T1	T2	B cells	0
495	P1	Liver_P5_T1	T2	Cholangiocytes	0
496	P1	Liver_P5_T1	T2	Endothelial cells	0
497	P1	Liver_P5_T1	T2	Hepatocytes	0
498	P1	Liver_P5_T1	T2	Mast cells	0
499	P1	Liver_P5_T1	T2	Monocytes/Macrophages	0
500	P1	Liver_P5_T1	T2	NK cells	0
501	P1	Liver_P5_T1	T2	Neutrophils	0
502	P1	Liver_P5_T1	T2	Plasma cells	0
503	P1	Liver_P5_T1	T2	Progenitor cells	0
504	P1	Liver_P5_T1	T2	T cells	0
505	P1	Liver_P5_T1	T2	cDCs	0
506	P1	Liver_P5_T1	T2	pDCs	0
507	P1	Liver_P6_T0	T0	B cells	0
508	P1	Liver_P6_T0	T0	Cholangiocytes	0
509	P1	Liver_P6_T0	T0	Endothelial cells	0
510	P1	Liver_P6_T0	T0	Hepatocytes	0
511	P1	Liver_P6_T0	T0	Mast cells	0
512	P1	Liver_P6_T0	T0	Monocytes/Macrophages	0
513	P1	Liver_P6_T0	T0	NK cells	0
514	P1	Liver_P6_T0	T0	Neutrophils	0
515	P1	Liver_P6_T0	T0	Plasma cells	0
516	P1	Liver_P6_T0	T0	Progenitor cells	0
517	P1	Liver_P6_T0	T0	T cells	0
518	P1	Liver_P6_T0	T0	cDCs	0
519	P1	Liver_P6_T0	T0	pDCs	0
520	P1	Liver_P6_T0	T1	B cells	0
521	P1	Liver_P6_T0	T1	Cholangiocytes	0
522	P1	Liver_P6_T0	T1	Endothelial cells	0
523	P1	Liver_P6_T0	T1	Hepatocytes	0
524	P1	Liver_P6_T0	T1	Mast cells	0
525	P1	Liver_P6_T0	T1	Monocytes/Macrophages	0
526	P1	Liver_P6_T0	T1	NK cells	0
527	P1	Liver_P6_T0	T1	Neutrophils	0
528	P1	Liver_P6_T0	T1	Plasma cells	0
529	P1	Liver_P6_T0	T1	Progenitor cells	0
530	P1	Liver_P6_T0	T1	T cells	0
531	P1	Liver_P6_T0	T1	cDCs	0
532	P1	Liver_P6_T0	T1	pDCs	0
533	P1	Liver_P6_T0	T2	B cells	0
534	P1	Liver_P6_T0	T2	Cholangiocytes	0
535	P1	Liver_P6_T0	T2	Endothelial cells	0
536	P1	Liver_P6_T0	T2	Hepatocytes	0
537	P1	Liver_P6_T0	T2	Mast cells	0
538	P1	Liver_P6_T0	T2	Monocytes/Macrophages	0
539	P1	Liver_P6_T0	T2	NK cells	0
540	P1	Liver_P6_T0	T2	Neutrophils	0
541	P1	Liver_P6_T0	T2	Plasma cells	0
542	P1	Liver_P6_T0	T2	Progenitor cells	0
543	P1	Liver_P6_T0	T2	T cells	0
544	P1	Liver_P6_T0	T2	cDCs	0
545	P1	Liver_P6_T0	T2	pDCs	0
546	P1	Liver_P6_T1	T0	B cells	0
547	P1	Liver_P6_T1	T0	Cholangiocytes	0
548	P1	Liver_P6_T1	T0	Endothelial cells	0
549	P1	Liver_P6_T1	T0	Hepatocytes	0
550	P1	Liver_P6_T1	T0	Mast cells	0
551	P1	Liver_P6_T1	T0	Monocytes/Macrophages	0
552	P1	Liver_P6_T1	T0	NK cells	0
553	P1	Liver_P6_T1	T0	Neutrophils	0
554	P1	Liver_P6_T1	T0	Plasma cells	0
555	P1	Liver_P6_T1	T0	Progenitor cells	0
556	P1	Liver_P6_T1	T0	T cells	0
557	P1	Liver_P6_T1	T0	cDCs	0
558	P1	Liver_P6_T1	T0	pDCs	0
559	P1	Liver_P6_T1	T1	B cells	0
560	P1	Liver_P6_T1	T1	Cholangiocytes	0
561	P1	Liver_P6_T1	T1	Endothelial cells	0
562	P1	Liver_P6_T1	T1	Hepatocytes	0
563	P1	Liver_P6_T1	T1	Mast cells	0
564	P1	Liver_P6_T1	T1	Monocytes/Macrophages	0
565	P1	Liver_P6_T1	T1	NK cells	0
566	P1	Liver_P6_T1	T1	Neutrophils	0
567	P1	Liver_P6_T1	T1	Plasma cells	0
568	P1	Liver_P6_T1	T1	Progenitor cells	0
569	P1	Liver_P6_T1	T1	T cells	0
570	P1	Liver_P6_T1	T1	cDCs	0
571	P1	Liver_P6_T1	T1	pDCs	0
572	P1	Liver_P6_T1	T2	B cells	0
573	P1	Liver_P6_T1	T2	Cholangiocytes	0
574	P1	Liver_P6_T1	T2	Endothelial cells	0
575	P1	Liver_P6_T1	T2	Hepatocytes	0
576	P1	Liver_P6_T1	T2	Mast cells	0
577	P1	Liver_P6_T1	T2	Monocytes/Macrophages	0
578	P1	Liver_P6_T1	T2	NK cells	0
579	P1	Liver_P6_T1	T2	Neutrophils	0
580	P1	Liver_P6_T1	T2	Plasma cells	0
581	P1	Liver_P6_T1	T2	Progenitor cells	0
582	P1	Liver_P6_T1	T2	T cells	0
583	P1	Liver_P6_T1	T2	cDCs	0
584	P1	Liver_P6_T1	T2	pDCs	0
585	P1	Liver_P6_T2	T0	B cells	0
586	P1	Liver_P6_T2	T0	Cholangiocytes	0
587	P1	Liver_P6_T2	T0	Endothelial cells	0
588	P1	Liver_P6_T2	T0	Hepatocytes	0
589	P1	Liver_P6_T2	T0	Mast cells	0
590	P1	Liver_P6_T2	T0	Monocytes/Macrophages	0
591	P1	Liver_P6_T2	T0	NK cells	0
592	P1	Liver_P6_T2	T0	Neutrophils	0
593	P1	Liver_P6_T2	T0	Plasma cells	0
594	P1	Liver_P6_T2	T0	Progenitor cells	0
595	P1	Liver_P6_T2	T0	T cells	0
596	P1	Liver_P6_T2	T0	cDCs	0
597	P1	Liver_P6_T2	T0	pDCs	0
598	P1	Liver_P6_T2	T1	B cells	0
599	P1	Liver_P6_T2	T1	Cholangiocytes	0
600	P1	Liver_P6_T2	T1	Endothelial cells	0
601	P1	Liver_P6_T2	T1	Hepatocytes	0
602	P1	Liver_P6_T2	T1	Mast cells	0
603	P1	Liver_P6_T2	T1	Monocytes/Macrophages	0
604	P1	Liver_P6_T2	T1	NK cells	0
605	P1	Liver_P6_T2	T1	Neutrophils	0
606	P1	Liver_P6_T2	T1	Plasma cells	0
607	P1	Liver_P6_T2	T1	Progenitor cells	0
608	P1	Liver_P6_T2	T1	T cells	0
609	P1	Liver_P6_T2	T1	cDCs	0
610	P1	Liver_P6_T2	T1	pDCs	0
611	P1	Liver_P6_T2	T2	B cells	0
612	P1	Liver_P6_T2	T2	Cholangiocytes	0
613	P1	Liver_P6_T2	T2	Endothelial cells	0
614	P1	Liver_P6_T2	T2	Hepatocytes	0
615	P1	Liver_P6_T2	T2	Mast cells	0
616	P1	Liver_P6_T2	T2	Monocytes/Macrophages	0
617	P1	Liver_P6_T2	T2	NK cells	0
618	P1	Liver_P6_T2	T2	Neutrophils	0
619	P1	Liver_P6_T2	T2	Plasma cells	0
620	P1	Liver_P6_T2	T2	Progenitor cells	0
621	P1	Liver_P6_T2	T2	T cells	0
622	P1	Liver_P6_T2	T2	cDCs	0
623	P1	Liver_P6_T2	T2	pDCs	0
624	P1	Liver_P7_T0	T0	B cells	0
625	P1	Liver_P7_T0	T0	Cholangiocytes	0
626	P1	Liver_P7_T0	T0	Endothelial cells	0
627	P1	Liver_P7_T0	T0	Hepatocytes	0
628	P1	Liver_P7_T0	T0	Mast cells	0
629	P1	Liver_P7_T0	T0	Monocytes/Macrophages	0
630	P1	Liver_P7_T0	T0	NK cells	0
631	P1	Liver_P7_T0	T0	Neutrophils	0
632	P1	Liver_P7_T0	T0	Plasma cells	0
633	P1	Liver_P7_T0	T0	Progenitor cells	0
634	P1	Liver_P7_T0	T0	T cells	0
635	P1	Liver_P7_T0	T0	cDCs	0
636	P1	Liver_P7_T0	T0	pDCs	0
637	P1	Liver_P7_T0	T1	B cells	0
638	P1	Liver_P7_T0	T1	Cholangiocytes	0
639	P1	Liver_P7_T0	T1	Endothelial cells	0
640	P1	Liver_P7_T0	T1	Hepatocytes	0
641	P1	Liver_P7_T0	T1	Mast cells	0
642	P1	Liver_P7_T0	T1	Monocytes/Macrophages	0
643	P1	Liver_P7_T0	T1	NK cells	0
644	P1	Liver_P7_T0	T1	Neutrophils	0
645	P1	Liver_P7_T0	T1	Plasma cells	0
646	P1	Liver_P7_T0	T1	Progenitor cells	0
647	P1	Liver_P7_T0	T1	T cells	0
648	P1	Liver_P7_T0	T1	cDCs	0
649	P1	Liver_P7_T0	T1	pDCs	0
650	P1	Liver_P7_T0	T2	B cells	0
651	P1	Liver_P7_T0	T2	Cholangiocytes	0
652	P1	Liver_P7_T0	T2	Endothelial cells	0
653	P1	Liver_P7_T0	T2	Hepatocytes	0
654	P1	Liver_P7_T0	T2	Mast cells	0
655	P1	Liver_P7_T0	T2	Monocytes/Macrophages	0
656	P1	Liver_P7_T0	T2	NK cells	0
657	P1	Liver_P7_T0	T2	Neutrophils	0
658	P1	Liver_P7_T0	T2	Plasma cells	0
659	P1	Liver_P7_T0	T2	Progenitor cells	0
660	P1	Liver_P7_T0	T2	T cells	0
661	P1	Liver_P7_T0	T2	cDCs	0
662	P1	Liver_P7_T0	T2	pDCs	0
663	P1	Liver_P7_T1	T0	B cells	0
664	P1	Liver_P7_T1	T0	Cholangiocytes	0
665	P1	Liver_P7_T1	T0	Endothelial cells	0
666	P1	Liver_P7_T1	T0	Hepatocytes	0
667	P1	Liver_P7_T1	T0	Mast cells	0
668	P1	Liver_P7_T1	T0	Monocytes/Macrophages	0
669	P1	Liver_P7_T1	T0	NK cells	0
670	P1	Liver_P7_T1	T0	Neutrophils	0
671	P1	Liver_P7_T1	T0	Plasma cells	0
672	P1	Liver_P7_T1	T0	Progenitor cells	0
673	P1	Liver_P7_T1	T0	T cells	0
674	P1	Liver_P7_T1	T0	cDCs	0
675	P1	Liver_P7_T1	T0	pDCs	0
676	P1	Liver_P7_T1	T1	B cells	0
677	P1	Liver_P7_T1	T1	Cholangiocytes	0
678	P1	Liver_P7_T1	T1	Endothelial cells	0
679	P1	Liver_P7_T1	T1	Hepatocytes	0
680	P1	Liver_P7_T1	T1	Mast cells	0
681	P1	Liver_P7_T1	T1	Monocytes/Macrophages	0
682	P1	Liver_P7_T1	T1	NK cells	0
683	P1	Liver_P7_T1	T1	Neutrophils	0
684	P1	Liver_P7_T1	T1	Plasma cells	0
685	P1	Liver_P7_T1	T1	Progenitor cells	0
686	P1	Liver_P7_T1	T1	T cells	0
687	P1	Liver_P7_T1	T1	cDCs	0
688	P1	Liver_P7_T1	T1	pDCs	0
689	P1	Liver_P7_T1	T2	B cells	0
690	P1	Liver_P7_T1	T2	Cholangiocytes	0
691	P1	Liver_P7_T1	T2	Endothelial cells	0
692	P1	Liver_P7_T1	T2	Hepatocytes	0
693	P1	Liver_P7_T1	T2	Mast cells	0
694	P1	Liver_P7_T1	T2	Monocytes/Macrophages	0
695	P1	Liver_P7_T1	T2	NK cells	0
696	P1	Liver_P7_T1	T2	Neutrophils	0
697	P1	Liver_P7_T1	T2	Plasma cells	0
698	P1	Liver_P7_T1	T2	Progenitor cells	0
699	P1	Liver_P7_T1	T2	T cells	0
700	P1	Liver_P7_T1	T2	cDCs	0
701	P1	Liver_P7_T1	T2	pDCs	0
702	P1	Liver_P7_T2	T0	B cells	0
703	P1	Liver_P7_T2	T0	Cholangiocytes	0
704	P1	Liver_P7_T2	T0	Endothelial cells	0
705	P1	Liver_P7_T2	T0	Hepatocytes	0
706	P1	Liver_P7_T2	T0	Mast cells	0
707	P1	Liver_P7_T2	T0	Monocytes/Macrophages	0
708	P1	Liver_P7_T2	T0	NK cells	0
709	P1	Liver_P7_T2	T0	Neutrophils	0
710	P1	Liver_P7_T2	T0	Plasma cells	0
711	P1	Liver_P7_T2	T0	Progenitor cells	0
712	P1	Liver_P7_T2	T0	T cells	0
713	P1	Liver_P7_T2	T0	cDCs	0
714	P1	Liver_P7_T2	T0	pDCs	0
715	P1	Liver_P7_T2	T1	B cells	0
716	P1	Liver_P7_T2	T1	Cholangiocytes	0
717	P1	Liver_P7_T2	T1	Endothelial cells	0
718	P1	Liver_P7_T2	T1	Hepatocytes	0
719	P1	Liver_P7_T2	T1	Mast cells	0
720	P1	Liver_P7_T2	T1	Monocytes/Macrophages	0
721	P1	Liver_P7_T2	T1	NK cells	0
722	P1	Liver_P7_T2	T1	Neutrophils	0
723	P1	Liver_P7_T2	T1	Plasma cells	0
724	P1	Liver_P7_T2	T1	Progenitor cells	0
725	P1	Liver_P7_T2	T1	T cells	0
726	P1	Liver_P7_T2	T1	cDCs	0
727	P1	Liver_P7_T2	T1	pDCs	0
728	P1	Liver_P7_T2	T2	B cells	0
729	P1	Liver_P7_T2	T2	Cholangiocytes	0
730	P1	Liver_P7_T2	T2	Endothelial cells	0
731	P1	Liver_P7_T2	T2	Hepatocytes	0
732	P1	Liver_P7_T2	T2	Mast cells	0
733	P1	Liver_P7_T2	T2	Monocytes/Macrophages	0
734	P1	Liver_P7_T2	T2	NK cells	0
735	P1	Liver_P7_T2	T2	Neutrophils	0
736	P1	Liver_P7_T2	T2	Plasma cells	0
737	P1	Liver_P7_T2	T2	Progenitor cells	0
738	P1	Liver_P7_T2	T2	T cells	0
739	P1	Liver_P7_T2	T2	cDCs	0
740	P1	Liver_P7_T2	T2	pDCs	0
741	P1	Liver_P8_T0	T0	B cells	0
742	P1	Liver_P8_T0	T0	Cholangiocytes	0
743	P1	Liver_P8_T0	T0	Endothelial cells	0
744	P1	Liver_P8_T0	T0	Hepatocytes	0
745	P1	Liver_P8_T0	T0	Mast cells	0
746	P1	Liver_P8_T0	T0	Monocytes/Macrophages	0
747	P1	Liver_P8_T0	T0	NK cells	0
748	P1	Liver_P8_T0	T0	Neutrophils	0
749	P1	Liver_P8_T0	T0	Plasma cells	0
750	P1	Liver_P8_T0	T0	Progenitor cells	0
751	P1	Liver_P8_T0	T0	T cells	0
752	P1	Liver_P8_T0	T0	cDCs	0
753	P1	Liver_P8_T0	T0	pDCs	0
754	P1	Liver_P8_T0	T1	B cells	0
755	P1	Liver_P8_T0	T1	Cholangiocytes	0
756	P1	Liver_P8_T0	T1	Endothelial cells	0
757	P1	Liver_P8_T0	T1	Hepatocytes	0
758	P1	Liver_P8_T0	T1	Mast cells	0
759	P1	Liver_P8_T0	T1	Monocytes/Macrophages	0
760	P1	Liver_P8_T0	T1	NK cells	0
761	P1	Liver_P8_T0	T1	Neutrophils	0
762	P1	Liver_P8_T0	T1	Plasma cells	0
763	P1	Liver_P8_T0	T1	Progenitor cells	0
764	P1	Liver_P8_T0	T1	T cells	0
765	P1	Liver_P8_T0	T1	cDCs	0
766	P1	Liver_P8_T0	T1	pDCs	0
767	P1	Liver_P8_T0	T2	B cells	0
768	P1	Liver_P8_T0	T2	Cholangiocytes	0
769	P1	Liver_P8_T0	T2	Endothelial cells	0
770	P1	Liver_P8_T0	T2	Hepatocytes	0
771	P1	Liver_P8_T0	T2	Mast cells	0
772	P1	Liver_P8_T0	T2	Monocytes/Macrophages	0
773	P1	Liver_P8_T0	T2	NK cells	0
774	P1	Liver_P8_T0	T2	Neutrophils	0
775	P1	Liver_P8_T0	T2	Plasma cells	0
776	P1	Liver_P8_T0	T2	Progenitor cells	0
777	P1	Liver_P8_T0	T2	T cells	0
778	P1	Liver_P8_T0	T2	cDCs	0
779	P1	Liver_P8_T0	T2	pDCs	0
780	P1	Liver_P8_T1	T0	B cells	0
781	P1	Liver_P8_T1	T0	Cholangiocytes	0
782	P1	Liver_P8_T1	T0	Endothelial cells	0
783	P1	Liver_P8_T1	T0	Hepatocytes	0
784	P1	Liver_P8_T1	T0	Mast cells	0
785	P1	Liver_P8_T1	T0	Monocytes/Macrophages	0
786	P1	Liver_P8_T1	T0	NK cells	0
787	P1	Liver_P8_T1	T0	Neutrophils	0
788	P1	Liver_P8_T1	T0	Plasma cells	0
789	P1	Liver_P8_T1	T0	Progenitor cells	0
790	P1	Liver_P8_T1	T0	T cells	0
791	P1	Liver_P8_T1	T0	cDCs	0
792	P1	Liver_P8_T1	T0	pDCs	0
793	P1	Liver_P8_T1	T1	B cells	0
794	P1	Liver_P8_T1	T1	Cholangiocytes	0
795	P1	Liver_P8_T1	T1	Endothelial cells	0
796	P1	Liver_P8_T1	T1	Hepatocytes	0
797	P1	Liver_P8_T1	T1	Mast cells	0
798	P1	Liver_P8_T1	T1	Monocytes/Macrophages	0
799	P1	Liver_P8_T1	T1	NK cells	0
800	P1	Liver_P8_T1	T1	Neutrophils	0
801	P1	Liver_P8_T1	T1	Plasma cells	0
802	P1	Liver_P8_T1	T1	Progenitor cells	0
803	P1	Liver_P8_T1	T1	T cells	0
804	P1	Liver_P8_T1	T1	cDCs	0
805	P1	Liver_P8_T1	T1	pDCs	0
806	P1	Liver_P8_T1	T2	B cells	0
807	P1	Liver_P8_T1	T2	Cholangiocytes	0
808	P1	Liver_P8_T1	T2	Endothelial cells	0
809	P1	Liver_P8_T1	T2	Hepatocytes	0
810	P1	Liver_P8_T1	T2	Mast cells	0
811	P1	Liver_P8_T1	T2	Monocytes/Macrophages	0
812	P1	Liver_P8_T1	T2	NK cells	0
813	P1	Liver_P8_T1	T2	Neutrophils	0
814	P1	Liver_P8_T1	T2	Plasma cells	0
815	P1	Liver_P8_T1	T2	Progenitor cells	0
816	P1	Liver_P8_T1	T2	T cells	0
817	P1	Liver_P8_T1	T2	cDCs	0
818	P1	Liver_P8_T1	T2	pDCs	0
819	P2	Liver_P1_T0	T0	B cells	0
820	P2	Liver_P1_T0	T0	Cholangiocytes	0
821	P2	Liver_P1_T0	T0	Endothelial cells	0
822	P2	Liver_P1_T0	T0	Hepatocytes	0
823	P2	Liver_P1_T0	T0	Mast cells	0
824	P2	Liver_P1_T0	T0	Monocytes/Macrophages	0
825	P2	Liver_P1_T0	T0	NK cells	0
826	P2	Liver_P1_T0	T0	Neutrophils	0
827	P2	Liver_P1_T0	T0	Plasma cells	0
828	P2	Liver_P1_T0	T0	Progenitor cells	0
829	P2	Liver_P1_T0	T0	T cells	0
830	P2	Liver_P1_T0	T0	cDCs	0
831	P2	Liver_P1_T0	T0	pDCs	0
832	P2	Liver_P1_T0	T1	B cells	0
833	P2	Liver_P1_T0	T1	Cholangiocytes	0
834	P2	Liver_P1_T0	T1	Endothelial cells	0
835	P2	Liver_P1_T0	T1	Hepatocytes	0
836	P2	Liver_P1_T0	T1	Mast cells	0
837	P2	Liver_P1_T0	T1	Monocytes/Macrophages	0
838	P2	Liver_P1_T0	T1	NK cells	0
839	P2	Liver_P1_T0	T1	Neutrophils	0
840	P2	Liver_P1_T0	T1	Plasma cells	0
841	P2	Liver_P1_T0	T1	Progenitor cells	0
842	P2	Liver_P1_T0	T1	T cells	0
843	P2	Liver_P1_T0	T1	cDCs	0
844	P2	Liver_P1_T0	T1	pDCs	0
845	P2	Liver_P1_T0	T2	B cells	0
846	P2	Liver_P1_T0	T2	Cholangiocytes	0
847	P2	Liver_P1_T0	T2	Endothelial cells	0
848	P2	Liver_P1_T0	T2	Hepatocytes	0
849	P2	Liver_P1_T0	T2	Mast cells	0
850	P2	Liver_P1_T0	T2	Monocytes/Macrophages	0
851	P2	Liver_P1_T0	T2	NK cells	0
852	P2	Liver_P1_T0	T2	Neutrophils	0
853	P2	Liver_P1_T0	T2	Plasma cells	0
854	P2	Liver_P1_T0	T2	Progenitor cells	0
855	P2	Liver_P1_T0	T2	T cells	0
856	P2	Liver_P1_T0	T2	cDCs	0
857	P2	Liver_P1_T0	T2	pDCs	0
858	P2	Liver_P1_T1	T0	B cells	0
859	P2	Liver_P1_T1	T0	Cholangiocytes	0
860	P2	Liver_P1_T1	T0	Endothelial cells	0
861	P2	Liver_P1_T1	T0	Hepatocytes	0
862	P2	Liver_P1_T1	T0	Mast cells	0
863	P2	Liver_P1_T1	T0	Monocytes/Macrophages	0
864	P2	Liver_P1_T1	T0	NK cells	0
865	P2	Liver_P1_T1	T0	Neutrophils	0
866	P2	Liver_P1_T1	T0	Plasma cells	0
867	P2	Liver_P1_T1	T0	Progenitor cells	0
868	P2	Liver_P1_T1	T0	T cells	0
869	P2	Liver_P1_T1	T0	cDCs	0
870	P2	Liver_P1_T1	T0	pDCs	0
871	P2	Liver_P1_T1	T1	B cells	0
872	P2	Liver_P1_T1	T1	Cholangiocytes	0
873	P2	Liver_P1_T1	T1	Endothelial cells	0
874	P2	Liver_P1_T1	T1	Hepatocytes	0
875	P2	Liver_P1_T1	T1	Mast cells	0
876	P2	Liver_P1_T1	T1	Monocytes/Macrophages	0
877	P2	Liver_P1_T1	T1	NK cells	0
878	P2	Liver_P1_T1	T1	Neutrophils	0
879	P2	Liver_P1_T1	T1	Plasma cells	0
880	P2	Liver_P1_T1	T1	Progenitor cells	0
881	P2	Liver_P1_T1	T1	T cells	0
882	P2	Liver_P1_T1	T1	cDCs	0
883	P2	Liver_P1_T1	T1	pDCs	0
884	P2	Liver_P1_T1	T2	B cells	0
885	P2	Liver_P1_T1	T2	Cholangiocytes	0
886	P2	Liver_P1_T1	T2	Endothelial cells	0
887	P2	Liver_P1_T1	T2	Hepatocytes	0
888	P2	Liver_P1_T1	T2	Mast cells	0
889	P2	Liver_P1_T1	T2	Monocytes/Macrophages	0
890	P2	Liver_P1_T1	T2	NK cells	0
891	P2	Liver_P1_T1	T2	Neutrophils	0
892	P2	Liver_P1_T1	T2	Plasma cells	0
893	P2	Liver_P1_T1	T2	Progenitor cells	0
894	P2	Liver_P1_T1	T2	T cells	0
895	P2	Liver_P1_T1	T2	cDCs	0
896	P2	Liver_P1_T1	T2	pDCs	0
897	P2	Liver_P1_T2	T0	B cells	0
898	P2	Liver_P1_T2	T0	Cholangiocytes	0
899	P2	Liver_P1_T2	T0	Endothelial cells	0
900	P2	Liver_P1_T2	T0	Hepatocytes	0
901	P2	Liver_P1_T2	T0	Mast cells	0
902	P2	Liver_P1_T2	T0	Monocytes/Macrophages	0
903	P2	Liver_P1_T2	T0	NK cells	0
904	P2	Liver_P1_T2	T0	Neutrophils	0
905	P2	Liver_P1_T2	T0	Plasma cells	0
906	P2	Liver_P1_T2	T0	Progenitor cells	0
907	P2	Liver_P1_T2	T0	T cells	0
908	P2	Liver_P1_T2	T0	cDCs	0
909	P2	Liver_P1_T2	T0	pDCs	0
910	P2	Liver_P1_T2	T1	B cells	0
911	P2	Liver_P1_T2	T1	Cholangiocytes	0
912	P2	Liver_P1_T2	T1	Endothelial cells	0
913	P2	Liver_P1_T2	T1	Hepatocytes	0
914	P2	Liver_P1_T2	T1	Mast cells	0
915	P2	Liver_P1_T2	T1	Monocytes/Macrophages	0
916	P2	Liver_P1_T2	T1	NK cells	0
917	P2	Liver_P1_T2	T1	Neutrophils	0
918	P2	Liver_P1_T2	T1	Plasma cells	0
919	P2	Liver_P1_T2	T1	Progenitor cells	0
920	P2	Liver_P1_T2	T1	T cells	0
921	P2	Liver_P1_T2	T1	cDCs	0
922	P2	Liver_P1_T2	T1	pDCs	0
923	P2	Liver_P1_T2	T2	B cells	0
924	P2	Liver_P1_T2	T2	Cholangiocytes	0
925	P2	Liver_P1_T2	T2	Endothelial cells	0
926	P2	Liver_P1_T2	T2	Hepatocytes	0
927	P2	Liver_P1_T2	T2	Mast cells	0
928	P2	Liver_P1_T2	T2	Monocytes/Macrophages	0
929	P2	Liver_P1_T2	T2	NK cells	0
930	P2	Liver_P1_T2	T2	Neutrophils	0
931	P2	Liver_P1_T2	T2	Plasma cells	0
932	P2	Liver_P1_T2	T2	Progenitor cells	0
933	P2	Liver_P1_T2	T2	T cells	0
934	P2	Liver_P1_T2	T2	cDCs	0
935	P2	Liver_P1_T2	T2	pDCs	0
936	P2	Liver_P2_T0	T0	B cells	47
937	P2	Liver_P2_T0	T0	Cholangiocytes	1
938	P2	Liver_P2_T0	T0	Endothelial cells	76
939	P2	Liver_P2_T0	T0	Hepatocytes	19
940	P2	Liver_P2_T0	T0	Mast cells	11
941	P2	Liver_P2_T0	T0	Monocytes/Macrophages	1319
942	P2	Liver_P2_T0	T0	NK cells	428
943	P2	Liver_P2_T0	T0	Neutrophils	1000
944	P2	Liver_P2_T0	T0	Plasma cells	67
945	P2	Liver_P2_T0	T0	Progenitor cells	363
946	P2	Liver_P2_T0	T0	T cells	832
947	P2	Liver_P2_T0	T0	cDCs	6
948	P2	Liver_P2_T0	T0	pDCs	0
949	P2	Liver_P2_T0	T1	B cells	0
950	P2	Liver_P2_T0	T1	Cholangiocytes	0
951	P2	Liver_P2_T0	T1	Endothelial cells	0
952	P2	Liver_P2_T0	T1	Hepatocytes	0
953	P2	Liver_P2_T0	T1	Mast cells	0
954	P2	Liver_P2_T0	T1	Monocytes/Macrophages	0
955	P2	Liver_P2_T0	T1	NK cells	0
956	P2	Liver_P2_T0	T1	Neutrophils	0
957	P2	Liver_P2_T0	T1	Plasma cells	0
958	P2	Liver_P2_T0	T1	Progenitor cells	0
959	P2	Liver_P2_T0	T1	T cells	0
960	P2	Liver_P2_T0	T1	cDCs	0
961	P2	Liver_P2_T0	T1	pDCs	0
962	P2	Liver_P2_T0	T2	B cells	0
963	P2	Liver_P2_T0	T2	Cholangiocytes	0
964	P2	Liver_P2_T0	T2	Endothelial cells	0
965	P2	Liver_P2_T0	T2	Hepatocytes	0
966	P2	Liver_P2_T0	T2	Mast cells	0
967	P2	Liver_P2_T0	T2	Monocytes/Macrophages	0
968	P2	Liver_P2_T0	T2	NK cells	0
969	P2	Liver_P2_T0	T2	Neutrophils	0
970	P2	Liver_P2_T0	T2	Plasma cells	0
971	P2	Liver_P2_T0	T2	Progenitor cells	0
972	P2	Liver_P2_T0	T2	T cells	0
973	P2	Liver_P2_T0	T2	cDCs	0
974	P2	Liver_P2_T0	T2	pDCs	0
975	P2	Liver_P2_T2	T0	B cells	0
976	P2	Liver_P2_T2	T0	Cholangiocytes	0
977	P2	Liver_P2_T2	T0	Endothelial cells	0
978	P2	Liver_P2_T2	T0	Hepatocytes	0
979	P2	Liver_P2_T2	T0	Mast cells	0
980	P2	Liver_P2_T2	T0	Monocytes/Macrophages	0
981	P2	Liver_P2_T2	T0	NK cells	0
982	P2	Liver_P2_T2	T0	Neutrophils	0
983	P2	Liver_P2_T2	T0	Plasma cells	0
984	P2	Liver_P2_T2	T0	Progenitor cells	0
985	P2	Liver_P2_T2	T0	T cells	0
986	P2	Liver_P2_T2	T0	cDCs	0
987	P2	Liver_P2_T2	T0	pDCs	0
988	P2	Liver_P2_T2	T1	B cells	0
989	P2	Liver_P2_T2	T1	Cholangiocytes	0
990	P2	Liver_P2_T2	T1	Endothelial cells	0
991	P2	Liver_P2_T2	T1	Hepatocytes	0
992	P2	Liver_P2_T2	T1	Mast cells	0
993	P2	Liver_P2_T2	T1	Monocytes/Macrophages	0
994	P2	Liver_P2_T2	T1	NK cells	0
995	P2	Liver_P2_T2	T1	Neutrophils	0
996	P2	Liver_P2_T2	T1	Plasma cells	0
997	P2	Liver_P2_T2	T1	Progenitor cells	0
998	P2	Liver_P2_T2	T1	T cells	0
999	P2	Liver_P2_T2	T1	cDCs	0
1000	P2	Liver_P2_T2	T1	pDCs	0
1001	P2	Liver_P2_T2	T2	B cells	35
1002	P2	Liver_P2_T2	T2	Cholangiocytes	9
1003	P2	Liver_P2_T2	T2	Endothelial cells	121
1004	P2	Liver_P2_T2	T2	Hepatocytes	3
1005	P2	Liver_P2_T2	T2	Mast cells	12
1006	P2	Liver_P2_T2	T2	Monocytes/Macrophages	1380
1007	P2	Liver_P2_T2	T2	NK cells	663
1008	P2	Liver_P2_T2	T2	Neutrophils	1594
1009	P2	Liver_P2_T2	T2	Plasma cells	41
1010	P2	Liver_P2_T2	T2	Progenitor cells	109
1011	P2	Liver_P2_T2	T2	T cells	644
1012	P2	Liver_P2_T2	T2	cDCs	13
1013	P2	Liver_P2_T2	T2	pDCs	5
1014	P2	Liver_P3_T0	T0	B cells	0
1015	P2	Liver_P3_T0	T0	Cholangiocytes	0
1016	P2	Liver_P3_T0	T0	Endothelial cells	0
1017	P2	Liver_P3_T0	T0	Hepatocytes	0
1018	P2	Liver_P3_T0	T0	Mast cells	0
1019	P2	Liver_P3_T0	T0	Monocytes/Macrophages	0
1020	P2	Liver_P3_T0	T0	NK cells	0
1021	P2	Liver_P3_T0	T0	Neutrophils	0
1022	P2	Liver_P3_T0	T0	Plasma cells	0
1023	P2	Liver_P3_T0	T0	Progenitor cells	0
1024	P2	Liver_P3_T0	T0	T cells	0
1025	P2	Liver_P3_T0	T0	cDCs	0
1026	P2	Liver_P3_T0	T0	pDCs	0
1027	P2	Liver_P3_T0	T1	B cells	0
1028	P2	Liver_P3_T0	T1	Cholangiocytes	0
1029	P2	Liver_P3_T0	T1	Endothelial cells	0
1030	P2	Liver_P3_T0	T1	Hepatocytes	0
1031	P2	Liver_P3_T0	T1	Mast cells	0
1032	P2	Liver_P3_T0	T1	Monocytes/Macrophages	0
1033	P2	Liver_P3_T0	T1	NK cells	0
1034	P2	Liver_P3_T0	T1	Neutrophils	0
1035	P2	Liver_P3_T0	T1	Plasma cells	0
1036	P2	Liver_P3_T0	T1	Progenitor cells	0
1037	P2	Liver_P3_T0	T1	T cells	0
1038	P2	Liver_P3_T0	T1	cDCs	0
1039	P2	Liver_P3_T0	T1	pDCs	0
1040	P2	Liver_P3_T0	T2	B cells	0
1041	P2	Liver_P3_T0	T2	Cholangiocytes	0
1042	P2	Liver_P3_T0	T2	Endothelial cells	0
1043	P2	Liver_P3_T0	T2	Hepatocytes	0
1044	P2	Liver_P3_T0	T2	Mast cells	0
1045	P2	Liver_P3_T0	T2	Monocytes/Macrophages	0
1046	P2	Liver_P3_T0	T2	NK cells	0
1047	P2	Liver_P3_T0	T2	Neutrophils	0
1048	P2	Liver_P3_T0	T2	Plasma cells	0
1049	P2	Liver_P3_T0	T2	Progenitor cells	0
1050	P2	Liver_P3_T0	T2	T cells	0
1051	P2	Liver_P3_T0	T2	cDCs	0
1052	P2	Liver_P3_T0	T2	pDCs	0
1053	P2	Liver_P3_T1	T0	B cells	0
1054	P2	Liver_P3_T1	T0	Cholangiocytes	0
1055	P2	Liver_P3_T1	T0	Endothelial cells	0
1056	P2	Liver_P3_T1	T0	Hepatocytes	0
1057	P2	Liver_P3_T1	T0	Mast cells	0
1058	P2	Liver_P3_T1	T0	Monocytes/Macrophages	0
1059	P2	Liver_P3_T1	T0	NK cells	0
1060	P2	Liver_P3_T1	T0	Neutrophils	0
1061	P2	Liver_P3_T1	T0	Plasma cells	0
1062	P2	Liver_P3_T1	T0	Progenitor cells	0
1063	P2	Liver_P3_T1	T0	T cells	0
1064	P2	Liver_P3_T1	T0	cDCs	0
1065	P2	Liver_P3_T1	T0	pDCs	0
1066	P2	Liver_P3_T1	T1	B cells	0
1067	P2	Liver_P3_T1	T1	Cholangiocytes	0
1068	P2	Liver_P3_T1	T1	Endothelial cells	0
1069	P2	Liver_P3_T1	T1	Hepatocytes	0
1070	P2	Liver_P3_T1	T1	Mast cells	0
1071	P2	Liver_P3_T1	T1	Monocytes/Macrophages	0
1072	P2	Liver_P3_T1	T1	NK cells	0
1073	P2	Liver_P3_T1	T1	Neutrophils	0
1074	P2	Liver_P3_T1	T1	Plasma cells	0
1075	P2	Liver_P3_T1	T1	Progenitor cells	0
1076	P2	Liver_P3_T1	T1	T cells	0
1077	P2	Liver_P3_T1	T1	cDCs	0
1078	P2	Liver_P3_T1	T1	pDCs	0
1079	P2	Liver_P3_T1	T2	B cells	0
1080	P2	Liver_P3_T1	T2	Cholangiocytes	0
1081	P2	Liver_P3_T1	T2	Endothelial cells	0
1082	P2	Liver_P3_T1	T2	Hepatocytes	0
1083	P2	Liver_P3_T1	T2	Mast cells	0
1084	P2	Liver_P3_T1	T2	Monocytes/Macrophages	0
1085	P2	Liver_P3_T1	T2	NK cells	0
1086	P2	Liver_P3_T1	T2	Neutrophils	0
1087	P2	Liver_P3_T1	T2	Plasma cells	0
1088	P2	Liver_P3_T1	T2	Progenitor cells	0
1089	P2	Liver_P3_T1	T2	T cells	0
1090	P2	Liver_P3_T1	T2	cDCs	0
1091	P2	Liver_P3_T1	T2	pDCs	0
1092	P2	Liver_P3_T2	T0	B cells	0
1093	P2	Liver_P3_T2	T0	Cholangiocytes	0
1094	P2	Liver_P3_T2	T0	Endothelial cells	0
1095	P2	Liver_P3_T2	T0	Hepatocytes	0
1096	P2	Liver_P3_T2	T0	Mast cells	0
1097	P2	Liver_P3_T2	T0	Monocytes/Macrophages	0
1098	P2	Liver_P3_T2	T0	NK cells	0
1099	P2	Liver_P3_T2	T0	Neutrophils	0
1100	P2	Liver_P3_T2	T0	Plasma cells	0
1101	P2	Liver_P3_T2	T0	Progenitor cells	0
1102	P2	Liver_P3_T2	T0	T cells	0
1103	P2	Liver_P3_T2	T0	cDCs	0
1104	P2	Liver_P3_T2	T0	pDCs	0
1105	P2	Liver_P3_T2	T1	B cells	0
1106	P2	Liver_P3_T2	T1	Cholangiocytes	0
1107	P2	Liver_P3_T2	T1	Endothelial cells	0
1108	P2	Liver_P3_T2	T1	Hepatocytes	0
1109	P2	Liver_P3_T2	T1	Mast cells	0
1110	P2	Liver_P3_T2	T1	Monocytes/Macrophages	0
1111	P2	Liver_P3_T2	T1	NK cells	0
1112	P2	Liver_P3_T2	T1	Neutrophils	0
1113	P2	Liver_P3_T2	T1	Plasma cells	0
1114	P2	Liver_P3_T2	T1	Progenitor cells	0
1115	P2	Liver_P3_T2	T1	T cells	0
1116	P2	Liver_P3_T2	T1	cDCs	0
1117	P2	Liver_P3_T2	T1	pDCs	0
1118	P2	Liver_P3_T2	T2	B cells	0
1119	P2	Liver_P3_T2	T2	Cholangiocytes	0
1120	P2	Liver_P3_T2	T2	Endothelial cells	0
1121	P2	Liver_P3_T2	T2	Hepatocytes	0
1122	P2	Liver_P3_T2	T2	Mast cells	0
1123	P2	Liver_P3_T2	T2	Monocytes/Macrophages	0
1124	P2	Liver_P3_T2	T2	NK cells	0
1125	P2	Liver_P3_T2	T2	Neutrophils	0
1126	P2	Liver_P3_T2	T2	Plasma cells	0
1127	P2	Liver_P3_T2	T2	Progenitor cells	0
1128	P2	Liver_P3_T2	T2	T cells	0
1129	P2	Liver_P3_T2	T2	cDCs	0
1130	P2	Liver_P3_T2	T2	pDCs	0
1131	P2	Liver_P4_T0	T0	B cells	0
1132	P2	Liver_P4_T0	T0	Cholangiocytes	0
1133	P2	Liver_P4_T0	T0	Endothelial cells	0
1134	P2	Liver_P4_T0	T0	Hepatocytes	0
1135	P2	Liver_P4_T0	T0	Mast cells	0
1136	P2	Liver_P4_T0	T0	Monocytes/Macrophages	0
1137	P2	Liver_P4_T0	T0	NK cells	0
1138	P2	Liver_P4_T0	T0	Neutrophils	0
1139	P2	Liver_P4_T0	T0	Plasma cells	0
1140	P2	Liver_P4_T0	T0	Progenitor cells	0
1141	P2	Liver_P4_T0	T0	T cells	0
1142	P2	Liver_P4_T0	T0	cDCs	0
1143	P2	Liver_P4_T0	T0	pDCs	0
1144	P2	Liver_P4_T0	T1	B cells	0
1145	P2	Liver_P4_T0	T1	Cholangiocytes	0
1146	P2	Liver_P4_T0	T1	Endothelial cells	0
1147	P2	Liver_P4_T0	T1	Hepatocytes	0
1148	P2	Liver_P4_T0	T1	Mast cells	0
1149	P2	Liver_P4_T0	T1	Monocytes/Macrophages	0
1150	P2	Liver_P4_T0	T1	NK cells	0
1151	P2	Liver_P4_T0	T1	Neutrophils	0
1152	P2	Liver_P4_T0	T1	Plasma cells	0
1153	P2	Liver_P4_T0	T1	Progenitor cells	0
1154	P2	Liver_P4_T0	T1	T cells	0
1155	P2	Liver_P4_T0	T1	cDCs	0
1156	P2	Liver_P4_T0	T1	pDCs	0
1157	P2	Liver_P4_T0	T2	B cells	0
1158	P2	Liver_P4_T0	T2	Cholangiocytes	0
1159	P2	Liver_P4_T0	T2	Endothelial cells	0
1160	P2	Liver_P4_T0	T2	Hepatocytes	0
1161	P2	Liver_P4_T0	T2	Mast cells	0
1162	P2	Liver_P4_T0	T2	Monocytes/Macrophages	0
1163	P2	Liver_P4_T0	T2	NK cells	0
1164	P2	Liver_P4_T0	T2	Neutrophils	0
1165	P2	Liver_P4_T0	T2	Plasma cells	0
1166	P2	Liver_P4_T0	T2	Progenitor cells	0
1167	P2	Liver_P4_T0	T2	T cells	0
1168	P2	Liver_P4_T0	T2	cDCs	0
1169	P2	Liver_P4_T0	T2	pDCs	0
1170	P2	Liver_P4_T1	T0	B cells	0
1171	P2	Liver_P4_T1	T0	Cholangiocytes	0
1172	P2	Liver_P4_T1	T0	Endothelial cells	0
1173	P2	Liver_P4_T1	T0	Hepatocytes	0
1174	P2	Liver_P4_T1	T0	Mast cells	0
1175	P2	Liver_P4_T1	T0	Monocytes/Macrophages	0
1176	P2	Liver_P4_T1	T0	NK cells	0
1177	P2	Liver_P4_T1	T0	Neutrophils	0
1178	P2	Liver_P4_T1	T0	Plasma cells	0
1179	P2	Liver_P4_T1	T0	Progenitor cells	0
1180	P2	Liver_P4_T1	T0	T cells	0
1181	P2	Liver_P4_T1	T0	cDCs	0
1182	P2	Liver_P4_T1	T0	pDCs	0
1183	P2	Liver_P4_T1	T1	B cells	0
1184	P2	Liver_P4_T1	T1	Cholangiocytes	0
1185	P2	Liver_P4_T1	T1	Endothelial cells	0
1186	P2	Liver_P4_T1	T1	Hepatocytes	0
1187	P2	Liver_P4_T1	T1	Mast cells	0
1188	P2	Liver_P4_T1	T1	Monocytes/Macrophages	0
1189	P2	Liver_P4_T1	T1	NK cells	0
1190	P2	Liver_P4_T1	T1	Neutrophils	0
1191	P2	Liver_P4_T1	T1	Plasma cells	0
1192	P2	Liver_P4_T1	T1	Progenitor cells	0
1193	P2	Liver_P4_T1	T1	T cells	0
1194	P2	Liver_P4_T1	T1	cDCs	0
1195	P2	Liver_P4_T1	T1	pDCs	0
1196	P2	Liver_P4_T1	T2	B cells	0
1197	P2	Liver_P4_T1	T2	Cholangiocytes	0
1198	P2	Liver_P4_T1	T2	Endothelial cells	0
1199	P2	Liver_P4_T1	T2	Hepatocytes	0
1200	P2	Liver_P4_T1	T2	Mast cells	0
1201	P2	Liver_P4_T1	T2	Monocytes/Macrophages	0
1202	P2	Liver_P4_T1	T2	NK cells	0
1203	P2	Liver_P4_T1	T2	Neutrophils	0
1204	P2	Liver_P4_T1	T2	Plasma cells	0
1205	P2	Liver_P4_T1	T2	Progenitor cells	0
1206	P2	Liver_P4_T1	T2	T cells	0
1207	P2	Liver_P4_T1	T2	cDCs	0
1208	P2	Liver_P4_T1	T2	pDCs	0
1209	P2	Liver_P4_T2	T0	B cells	0
1210	P2	Liver_P4_T2	T0	Cholangiocytes	0
1211	P2	Liver_P4_T2	T0	Endothelial cells	0
1212	P2	Liver_P4_T2	T0	Hepatocytes	0
1213	P2	Liver_P4_T2	T0	Mast cells	0
1214	P2	Liver_P4_T2	T0	Monocytes/Macrophages	0
1215	P2	Liver_P4_T2	T0	NK cells	0
1216	P2	Liver_P4_T2	T0	Neutrophils	0
1217	P2	Liver_P4_T2	T0	Plasma cells	0
1218	P2	Liver_P4_T2	T0	Progenitor cells	0
1219	P2	Liver_P4_T2	T0	T cells	0
1220	P2	Liver_P4_T2	T0	cDCs	0
1221	P2	Liver_P4_T2	T0	pDCs	0
1222	P2	Liver_P4_T2	T1	B cells	0
1223	P2	Liver_P4_T2	T1	Cholangiocytes	0
1224	P2	Liver_P4_T2	T1	Endothelial cells	0
1225	P2	Liver_P4_T2	T1	Hepatocytes	0
1226	P2	Liver_P4_T2	T1	Mast cells	0
1227	P2	Liver_P4_T2	T1	Monocytes/Macrophages	0
1228	P2	Liver_P4_T2	T1	NK cells	0
1229	P2	Liver_P4_T2	T1	Neutrophils	0
1230	P2	Liver_P4_T2	T1	Plasma cells	0
1231	P2	Liver_P4_T2	T1	Progenitor cells	0
1232	P2	Liver_P4_T2	T1	T cells	0
1233	P2	Liver_P4_T2	T1	cDCs	0
1234	P2	Liver_P4_T2	T1	pDCs	0
1235	P2	Liver_P4_T2	T2	B cells	0
1236	P2	Liver_P4_T2	T2	Cholangiocytes	0
1237	P2	Liver_P4_T2	T2	Endothelial cells	0
1238	P2	Liver_P4_T2	T2	Hepatocytes	0
1239	P2	Liver_P4_T2	T2	Mast cells	0
1240	P2	Liver_P4_T2	T2	Monocytes/Macrophages	0
1241	P2	Liver_P4_T2	T2	NK cells	0
1242	P2	Liver_P4_T2	T2	Neutrophils	0
1243	P2	Liver_P4_T2	T2	Plasma cells	0
1244	P2	Liver_P4_T2	T2	Progenitor cells	0
1245	P2	Liver_P4_T2	T2	T cells	0
1246	P2	Liver_P4_T2	T2	cDCs	0
1247	P2	Liver_P4_T2	T2	pDCs	0
1248	P2	Liver_P5_T0	T0	B cells	0
1249	P2	Liver_P5_T0	T0	Cholangiocytes	0
1250	P2	Liver_P5_T0	T0	Endothelial cells	0
1251	P2	Liver_P5_T0	T0	Hepatocytes	0
1252	P2	Liver_P5_T0	T0	Mast cells	0
1253	P2	Liver_P5_T0	T0	Monocytes/Macrophages	0
1254	P2	Liver_P5_T0	T0	NK cells	0
1255	P2	Liver_P5_T0	T0	Neutrophils	0
1256	P2	Liver_P5_T0	T0	Plasma cells	0
1257	P2	Liver_P5_T0	T0	Progenitor cells	0
1258	P2	Liver_P5_T0	T0	T cells	0
1259	P2	Liver_P5_T0	T0	cDCs	0
1260	P2	Liver_P5_T0	T0	pDCs	0
1261	P2	Liver_P5_T0	T1	B cells	0
1262	P2	Liver_P5_T0	T1	Cholangiocytes	0
1263	P2	Liver_P5_T0	T1	Endothelial cells	0
1264	P2	Liver_P5_T0	T1	Hepatocytes	0
1265	P2	Liver_P5_T0	T1	Mast cells	0
1266	P2	Liver_P5_T0	T1	Monocytes/Macrophages	0
1267	P2	Liver_P5_T0	T1	NK cells	0
1268	P2	Liver_P5_T0	T1	Neutrophils	0
1269	P2	Liver_P5_T0	T1	Plasma cells	0
1270	P2	Liver_P5_T0	T1	Progenitor cells	0
1271	P2	Liver_P5_T0	T1	T cells	0
1272	P2	Liver_P5_T0	T1	cDCs	0
1273	P2	Liver_P5_T0	T1	pDCs	0
1274	P2	Liver_P5_T0	T2	B cells	0
1275	P2	Liver_P5_T0	T2	Cholangiocytes	0
1276	P2	Liver_P5_T0	T2	Endothelial cells	0
1277	P2	Liver_P5_T0	T2	Hepatocytes	0
1278	P2	Liver_P5_T0	T2	Mast cells	0
1279	P2	Liver_P5_T0	T2	Monocytes/Macrophages	0
1280	P2	Liver_P5_T0	T2	NK cells	0
1281	P2	Liver_P5_T0	T2	Neutrophils	0
1282	P2	Liver_P5_T0	T2	Plasma cells	0
1283	P2	Liver_P5_T0	T2	Progenitor cells	0
1284	P2	Liver_P5_T0	T2	T cells	0
1285	P2	Liver_P5_T0	T2	cDCs	0
1286	P2	Liver_P5_T0	T2	pDCs	0
1287	P2	Liver_P5_T1	T0	B cells	0
1288	P2	Liver_P5_T1	T0	Cholangiocytes	0
1289	P2	Liver_P5_T1	T0	Endothelial cells	0
1290	P2	Liver_P5_T1	T0	Hepatocytes	0
1291	P2	Liver_P5_T1	T0	Mast cells	0
1292	P2	Liver_P5_T1	T0	Monocytes/Macrophages	0
1293	P2	Liver_P5_T1	T0	NK cells	0
1294	P2	Liver_P5_T1	T0	Neutrophils	0
1295	P2	Liver_P5_T1	T0	Plasma cells	0
1296	P2	Liver_P5_T1	T0	Progenitor cells	0
1297	P2	Liver_P5_T1	T0	T cells	0
1298	P2	Liver_P5_T1	T0	cDCs	0
1299	P2	Liver_P5_T1	T0	pDCs	0
1300	P2	Liver_P5_T1	T1	B cells	0
1301	P2	Liver_P5_T1	T1	Cholangiocytes	0
1302	P2	Liver_P5_T1	T1	Endothelial cells	0
1303	P2	Liver_P5_T1	T1	Hepatocytes	0
1304	P2	Liver_P5_T1	T1	Mast cells	0
1305	P2	Liver_P5_T1	T1	Monocytes/Macrophages	0
1306	P2	Liver_P5_T1	T1	NK cells	0
1307	P2	Liver_P5_T1	T1	Neutrophils	0
1308	P2	Liver_P5_T1	T1	Plasma cells	0
1309	P2	Liver_P5_T1	T1	Progenitor cells	0
1310	P2	Liver_P5_T1	T1	T cells	0
1311	P2	Liver_P5_T1	T1	cDCs	0
1312	P2	Liver_P5_T1	T1	pDCs	0
1313	P2	Liver_P5_T1	T2	B cells	0
1314	P2	Liver_P5_T1	T2	Cholangiocytes	0
1315	P2	Liver_P5_T1	T2	Endothelial cells	0
1316	P2	Liver_P5_T1	T2	Hepatocytes	0
1317	P2	Liver_P5_T1	T2	Mast cells	0
1318	P2	Liver_P5_T1	T2	Monocytes/Macrophages	0
1319	P2	Liver_P5_T1	T2	NK cells	0
1320	P2	Liver_P5_T1	T2	Neutrophils	0
1321	P2	Liver_P5_T1	T2	Plasma cells	0
1322	P2	Liver_P5_T1	T2	Progenitor cells	0
1323	P2	Liver_P5_T1	T2	T cells	0
1324	P2	Liver_P5_T1	T2	cDCs	0
1325	P2	Liver_P5_T1	T2	pDCs	0
1326	P2	Liver_P6_T0	T0	B cells	0
1327	P2	Liver_P6_T0	T0	Cholangiocytes	0
1328	P2	Liver_P6_T0	T0	Endothelial cells	0
1329	P2	Liver_P6_T0	T0	Hepatocytes	0
1330	P2	Liver_P6_T0	T0	Mast cells	0
1331	P2	Liver_P6_T0	T0	Monocytes/Macrophages	0
1332	P2	Liver_P6_T0	T0	NK cells	0
1333	P2	Liver_P6_T0	T0	Neutrophils	0
1334	P2	Liver_P6_T0	T0	Plasma cells	0
1335	P2	Liver_P6_T0	T0	Progenitor cells	0
1336	P2	Liver_P6_T0	T0	T cells	0
1337	P2	Liver_P6_T0	T0	cDCs	0
1338	P2	Liver_P6_T0	T0	pDCs	0
1339	P2	Liver_P6_T0	T1	B cells	0
1340	P2	Liver_P6_T0	T1	Cholangiocytes	0
1341	P2	Liver_P6_T0	T1	Endothelial cells	0
1342	P2	Liver_P6_T0	T1	Hepatocytes	0
1343	P2	Liver_P6_T0	T1	Mast cells	0
1344	P2	Liver_P6_T0	T1	Monocytes/Macrophages	0
1345	P2	Liver_P6_T0	T1	NK cells	0
1346	P2	Liver_P6_T0	T1	Neutrophils	0
1347	P2	Liver_P6_T0	T1	Plasma cells	0
1348	P2	Liver_P6_T0	T1	Progenitor cells	0
1349	P2	Liver_P6_T0	T1	T cells	0
1350	P2	Liver_P6_T0	T1	cDCs	0
1351	P2	Liver_P6_T0	T1	pDCs	0
1352	P2	Liver_P6_T0	T2	B cells	0
1353	P2	Liver_P6_T0	T2	Cholangiocytes	0
1354	P2	Liver_P6_T0	T2	Endothelial cells	0
1355	P2	Liver_P6_T0	T2	Hepatocytes	0
1356	P2	Liver_P6_T0	T2	Mast cells	0
1357	P2	Liver_P6_T0	T2	Monocytes/Macrophages	0
1358	P2	Liver_P6_T0	T2	NK cells	0
1359	P2	Liver_P6_T0	T2	Neutrophils	0
1360	P2	Liver_P6_T0	T2	Plasma cells	0
1361	P2	Liver_P6_T0	T2	Progenitor cells	0
1362	P2	Liver_P6_T0	T2	T cells	0
1363	P2	Liver_P6_T0	T2	cDCs	0
1364	P2	Liver_P6_T0	T2	pDCs	0
1365	P2	Liver_P6_T1	T0	B cells	0
1366	P2	Liver_P6_T1	T0	Cholangiocytes	0
1367	P2	Liver_P6_T1	T0	Endothelial cells	0
1368	P2	Liver_P6_T1	T0	Hepatocytes	0
1369	P2	Liver_P6_T1	T0	Mast cells	0
1370	P2	Liver_P6_T1	T0	Monocytes/Macrophages	0
1371	P2	Liver_P6_T1	T0	NK cells	0
1372	P2	Liver_P6_T1	T0	Neutrophils	0
1373	P2	Liver_P6_T1	T0	Plasma cells	0
1374	P2	Liver_P6_T1	T0	Progenitor cells	0
1375	P2	Liver_P6_T1	T0	T cells	0
1376	P2	Liver_P6_T1	T0	cDCs	0
1377	P2	Liver_P6_T1	T0	pDCs	0
1378	P2	Liver_P6_T1	T1	B cells	0
1379	P2	Liver_P6_T1	T1	Cholangiocytes	0
1380	P2	Liver_P6_T1	T1	Endothelial cells	0
1381	P2	Liver_P6_T1	T1	Hepatocytes	0
1382	P2	Liver_P6_T1	T1	Mast cells	0
1383	P2	Liver_P6_T1	T1	Monocytes/Macrophages	0
1384	P2	Liver_P6_T1	T1	NK cells	0
1385	P2	Liver_P6_T1	T1	Neutrophils	0
1386	P2	Liver_P6_T1	T1	Plasma cells	0
1387	P2	Liver_P6_T1	T1	Progenitor cells	0
1388	P2	Liver_P6_T1	T1	T cells	0
1389	P2	Liver_P6_T1	T1	cDCs	0
1390	P2	Liver_P6_T1	T1	pDCs	0
1391	P2	Liver_P6_T1	T2	B cells	0
1392	P2	Liver_P6_T1	T2	Cholangiocytes	0
1393	P2	Liver_P6_T1	T2	Endothelial cells	0
1394	P2	Liver_P6_T1	T2	Hepatocytes	0
1395	P2	Liver_P6_T1	T2	Mast cells	0
1396	P2	Liver_P6_T1	T2	Monocytes/Macrophages	0
1397	P2	Liver_P6_T1	T2	NK cells	0
1398	P2	Liver_P6_T1	T2	Neutrophils	0
1399	P2	Liver_P6_T1	T2	Plasma cells	0
1400	P2	Liver_P6_T1	T2	Progenitor cells	0
1401	P2	Liver_P6_T1	T2	T cells	0
1402	P2	Liver_P6_T1	T2	cDCs	0
1403	P2	Liver_P6_T1	T2	pDCs	0
1404	P2	Liver_P6_T2	T0	B cells	0
1405	P2	Liver_P6_T2	T0	Cholangiocytes	0
1406	P2	Liver_P6_T2	T0	Endothelial cells	0
1407	P2	Liver_P6_T2	T0	Hepatocytes	0
1408	P2	Liver_P6_T2	T0	Mast cells	0
1409	P2	Liver_P6_T2	T0	Monocytes/Macrophages	0
1410	P2	Liver_P6_T2	T0	NK cells	0
1411	P2	Liver_P6_T2	T0	Neutrophils	0
1412	P2	Liver_P6_T2	T0	Plasma cells	0
1413	P2	Liver_P6_T2	T0	Progenitor cells	0
1414	P2	Liver_P6_T2	T0	T cells	0
1415	P2	Liver_P6_T2	T0	cDCs	0
1416	P2	Liver_P6_T2	T0	pDCs	0
1417	P2	Liver_P6_T2	T1	B cells	0
1418	P2	Liver_P6_T2	T1	Cholangiocytes	0
1419	P2	Liver_P6_T2	T1	Endothelial cells	0
1420	P2	Liver_P6_T2	T1	Hepatocytes	0
1421	P2	Liver_P6_T2	T1	Mast cells	0
1422	P2	Liver_P6_T2	T1	Monocytes/Macrophages	0
1423	P2	Liver_P6_T2	T1	NK cells	0
1424	P2	Liver_P6_T2	T1	Neutrophils	0
1425	P2	Liver_P6_T2	T1	Plasma cells	0
1426	P2	Liver_P6_T2	T1	Progenitor cells	0
1427	P2	Liver_P6_T2	T1	T cells	0
1428	P2	Liver_P6_T2	T1	cDCs	0
1429	P2	Liver_P6_T2	T1	pDCs	0
1430	P2	Liver_P6_T2	T2	B cells	0
1431	P2	Liver_P6_T2	T2	Cholangiocytes	0
1432	P2	Liver_P6_T2	T2	Endothelial cells	0
1433	P2	Liver_P6_T2	T2	Hepatocytes	0
1434	P2	Liver_P6_T2	T2	Mast cells	0
1435	P2	Liver_P6_T2	T2	Monocytes/Macrophages	0
1436	P2	Liver_P6_T2	T2	NK cells	0
1437	P2	Liver_P6_T2	T2	Neutrophils	0
1438	P2	Liver_P6_T2	T2	Plasma cells	0
1439	P2	Liver_P6_T2	T2	Progenitor cells	0
1440	P2	Liver_P6_T2	T2	T cells	0
1441	P2	Liver_P6_T2	T2	cDCs	0
1442	P2	Liver_P6_T2	T2	pDCs	0
1443	P2	Liver_P7_T0	T0	B cells	0
1444	P2	Liver_P7_T0	T0	Cholangiocytes	0
1445	P2	Liver_P7_T0	T0	Endothelial cells	0
1446	P2	Liver_P7_T0	T0	Hepatocytes	0
1447	P2	Liver_P7_T0	T0	Mast cells	0
1448	P2	Liver_P7_T0	T0	Monocytes/Macrophages	0
1449	P2	Liver_P7_T0	T0	NK cells	0
1450	P2	Liver_P7_T0	T0	Neutrophils	0
1451	P2	Liver_P7_T0	T0	Plasma cells	0
1452	P2	Liver_P7_T0	T0	Progenitor cells	0
1453	P2	Liver_P7_T0	T0	T cells	0
1454	P2	Liver_P7_T0	T0	cDCs	0
1455	P2	Liver_P7_T0	T0	pDCs	0
1456	P2	Liver_P7_T0	T1	B cells	0
1457	P2	Liver_P7_T0	T1	Cholangiocytes	0
1458	P2	Liver_P7_T0	T1	Endothelial cells	0
1459	P2	Liver_P7_T0	T1	Hepatocytes	0
1460	P2	Liver_P7_T0	T1	Mast cells	0
1461	P2	Liver_P7_T0	T1	Monocytes/Macrophages	0
1462	P2	Liver_P7_T0	T1	NK cells	0
1463	P2	Liver_P7_T0	T1	Neutrophils	0
1464	P2	Liver_P7_T0	T1	Plasma cells	0
1465	P2	Liver_P7_T0	T1	Progenitor cells	0
1466	P2	Liver_P7_T0	T1	T cells	0
1467	P2	Liver_P7_T0	T1	cDCs	0
1468	P2	Liver_P7_T0	T1	pDCs	0
1469	P2	Liver_P7_T0	T2	B cells	0
1470	P2	Liver_P7_T0	T2	Cholangiocytes	0
1471	P2	Liver_P7_T0	T2	Endothelial cells	0
1472	P2	Liver_P7_T0	T2	Hepatocytes	0
1473	P2	Liver_P7_T0	T2	Mast cells	0
1474	P2	Liver_P7_T0	T2	Monocytes/Macrophages	0
1475	P2	Liver_P7_T0	T2	NK cells	0
1476	P2	Liver_P7_T0	T2	Neutrophils	0
1477	P2	Liver_P7_T0	T2	Plasma cells	0
1478	P2	Liver_P7_T0	T2	Progenitor cells	0
1479	P2	Liver_P7_T0	T2	T cells	0
1480	P2	Liver_P7_T0	T2	cDCs	0
1481	P2	Liver_P7_T0	T2	pDCs	0
1482	P2	Liver_P7_T1	T0	B cells	0
1483	P2	Liver_P7_T1	T0	Cholangiocytes	0
1484	P2	Liver_P7_T1	T0	Endothelial cells	0
1485	P2	Liver_P7_T1	T0	Hepatocytes	0
1486	P2	Liver_P7_T1	T0	Mast cells	0
1487	P2	Liver_P7_T1	T0	Monocytes/Macrophages	0
1488	P2	Liver_P7_T1	T0	NK cells	0
1489	P2	Liver_P7_T1	T0	Neutrophils	0
1490	P2	Liver_P7_T1	T0	Plasma cells	0
1491	P2	Liver_P7_T1	T0	Progenitor cells	0
1492	P2	Liver_P7_T1	T0	T cells	0
1493	P2	Liver_P7_T1	T0	cDCs	0
1494	P2	Liver_P7_T1	T0	pDCs	0
1495	P2	Liver_P7_T1	T1	B cells	0
1496	P2	Liver_P7_T1	T1	Cholangiocytes	0
1497	P2	Liver_P7_T1	T1	Endothelial cells	0
1498	P2	Liver_P7_T1	T1	Hepatocytes	0
1499	P2	Liver_P7_T1	T1	Mast cells	0
1500	P2	Liver_P7_T1	T1	Monocytes/Macrophages	0
1501	P2	Liver_P7_T1	T1	NK cells	0
1502	P2	Liver_P7_T1	T1	Neutrophils	0
1503	P2	Liver_P7_T1	T1	Plasma cells	0
1504	P2	Liver_P7_T1	T1	Progenitor cells	0
1505	P2	Liver_P7_T1	T1	T cells	0
1506	P2	Liver_P7_T1	T1	cDCs	0
1507	P2	Liver_P7_T1	T1	pDCs	0
1508	P2	Liver_P7_T1	T2	B cells	0
1509	P2	Liver_P7_T1	T2	Cholangiocytes	0
1510	P2	Liver_P7_T1	T2	Endothelial cells	0
1511	P2	Liver_P7_T1	T2	Hepatocytes	0
1512	P2	Liver_P7_T1	T2	Mast cells	0
1513	P2	Liver_P7_T1	T2	Monocytes/Macrophages	0
1514	P2	Liver_P7_T1	T2	NK cells	0
1515	P2	Liver_P7_T1	T2	Neutrophils	0
1516	P2	Liver_P7_T1	T2	Plasma cells	0
1517	P2	Liver_P7_T1	T2	Progenitor cells	0
1518	P2	Liver_P7_T1	T2	T cells	0
1519	P2	Liver_P7_T1	T2	cDCs	0
1520	P2	Liver_P7_T1	T2	pDCs	0
1521	P2	Liver_P7_T2	T0	B cells	0
1522	P2	Liver_P7_T2	T0	Cholangiocytes	0
1523	P2	Liver_P7_T2	T0	Endothelial cells	0
1524	P2	Liver_P7_T2	T0	Hepatocytes	0
1525	P2	Liver_P7_T2	T0	Mast cells	0
1526	P2	Liver_P7_T2	T0	Monocytes/Macrophages	0
1527	P2	Liver_P7_T2	T0	NK cells	0
1528	P2	Liver_P7_T2	T0	Neutrophils	0
1529	P2	Liver_P7_T2	T0	Plasma cells	0
1530	P2	Liver_P7_T2	T0	Progenitor cells	0
1531	P2	Liver_P7_T2	T0	T cells	0
1532	P2	Liver_P7_T2	T0	cDCs	0
1533	P2	Liver_P7_T2	T0	pDCs	0
1534	P2	Liver_P7_T2	T1	B cells	0
1535	P2	Liver_P7_T2	T1	Cholangiocytes	0
1536	P2	Liver_P7_T2	T1	Endothelial cells	0
1537	P2	Liver_P7_T2	T1	Hepatocytes	0
1538	P2	Liver_P7_T2	T1	Mast cells	0
1539	P2	Liver_P7_T2	T1	Monocytes/Macrophages	0
1540	P2	Liver_P7_T2	T1	NK cells	0
1541	P2	Liver_P7_T2	T1	Neutrophils	0
1542	P2	Liver_P7_T2	T1	Plasma cells	0
1543	P2	Liver_P7_T2	T1	Progenitor cells	0
1544	P2	Liver_P7_T2	T1	T cells	0
1545	P2	Liver_P7_T2	T1	cDCs	0
1546	P2	Liver_P7_T2	T1	pDCs	0
1547	P2	Liver_P7_T2	T2	B cells	0
1548	P2	Liver_P7_T2	T2	Cholangiocytes	0
1549	P2	Liver_P7_T2	T2	Endothelial cells	0
1550	P2	Liver_P7_T2	T2	Hepatocytes	0
1551	P2	Liver_P7_T2	T2	Mast cells	0
1552	P2	Liver_P7_T2	T2	Monocytes/Macrophages	0
1553	P2	Liver_P7_T2	T2	NK cells	0
1554	P2	Liver_P7_T2	T2	Neutrophils	0
1555	P2	Liver_P7_T2	T2	Plasma cells	0
1556	P2	Liver_P7_T2	T2	Progenitor cells	0
1557	P2	Liver_P7_T2	T2	T cells	0
1558	P2	Liver_P7_T2	T2	cDCs	0
1559	P2	Liver_P7_T2	T2	pDCs	0
1560	P2	Liver_P8_T0	T0	B cells	0
1561	P2	Liver_P8_T0	T0	Cholangiocytes	0
1562	P2	Liver_P8_T0	T0	Endothelial cells	0
1563	P2	Liver_P8_T0	T0	Hepatocytes	0
1564	P2	Liver_P8_T0	T0	Mast cells	0
1565	P2	Liver_P8_T0	T0	Monocytes/Macrophages	0
1566	P2	Liver_P8_T0	T0	NK cells	0
1567	P2	Liver_P8_T0	T0	Neutrophils	0
1568	P2	Liver_P8_T0	T0	Plasma cells	0
1569	P2	Liver_P8_T0	T0	Progenitor cells	0
1570	P2	Liver_P8_T0	T0	T cells	0
1571	P2	Liver_P8_T0	T0	cDCs	0
1572	P2	Liver_P8_T0	T0	pDCs	0
1573	P2	Liver_P8_T0	T1	B cells	0
1574	P2	Liver_P8_T0	T1	Cholangiocytes	0
1575	P2	Liver_P8_T0	T1	Endothelial cells	0
1576	P2	Liver_P8_T0	T1	Hepatocytes	0
1577	P2	Liver_P8_T0	T1	Mast cells	0
1578	P2	Liver_P8_T0	T1	Monocytes/Macrophages	0
1579	P2	Liver_P8_T0	T1	NK cells	0
1580	P2	Liver_P8_T0	T1	Neutrophils	0
1581	P2	Liver_P8_T0	T1	Plasma cells	0
1582	P2	Liver_P8_T0	T1	Progenitor cells	0
1583	P2	Liver_P8_T0	T1	T cells	0
1584	P2	Liver_P8_T0	T1	cDCs	0
1585	P2	Liver_P8_T0	T1	pDCs	0
1586	P2	Liver_P8_T0	T2	B cells	0
1587	P2	Liver_P8_T0	T2	Cholangiocytes	0
1588	P2	Liver_P8_T0	T2	Endothelial cells	0
1589	P2	Liver_P8_T0	T2	Hepatocytes	0
1590	P2	Liver_P8_T0	T2	Mast cells	0
1591	P2	Liver_P8_T0	T2	Monocytes/Macrophages	0
1592	P2	Liver_P8_T0	T2	NK cells	0
1593	P2	Liver_P8_T0	T2	Neutrophils	0
1594	P2	Liver_P8_T0	T2	Plasma cells	0
1595	P2	Liver_P8_T0	T2	Progenitor cells	0
1596	P2	Liver_P8_T0	T2	T cells	0
1597	P2	Liver_P8_T0	T2	cDCs	0
1598	P2	Liver_P8_T0	T2	pDCs	0
1599	P2	Liver_P8_T1	T0	B cells	0
1600	P2	Liver_P8_T1	T0	Cholangiocytes	0
1601	P2	Liver_P8_T1	T0	Endothelial cells	0
1602	P2	Liver_P8_T1	T0	Hepatocytes	0
1603	P2	Liver_P8_T1	T0	Mast cells	0
1604	P2	Liver_P8_T1	T0	Monocytes/Macrophages	0
1605	P2	Liver_P8_T1	T0	NK cells	0
1606	P2	Liver_P8_T1	T0	Neutrophils	0
1607	P2	Liver_P8_T1	T0	Plasma cells	0
1608	P2	Liver_P8_T1	T0	Progenitor cells	0
1609	P2	Liver_P8_T1	T0	T cells	0
1610	P2	Liver_P8_T1	T0	cDCs	0
1611	P2	Liver_P8_T1	T0	pDCs	0
1612	P2	Liver_P8_T1	T1	B cells	0
1613	P2	Liver_P8_T1	T1	Cholangiocytes	0
1614	P2	Liver_P8_T1	T1	Endothelial cells	0
1615	P2	Liver_P8_T1	T1	Hepatocytes	0
1616	P2	Liver_P8_T1	T1	Mast cells	0
1617	P2	Liver_P8_T1	T1	Monocytes/Macrophages	0
1618	P2	Liver_P8_T1	T1	NK cells	0
1619	P2	Liver_P8_T1	T1	Neutrophils	0
1620	P2	Liver_P8_T1	T1	Plasma cells	0
1621	P2	Liver_P8_T1	T1	Progenitor cells	0
1622	P2	Liver_P8_T1	T1	T cells	0
1623	P2	Liver_P8_T1	T1	cDCs	0
1624	P2	Liver_P8_T1	T1	pDCs	0
1625	P2	Liver_P8_T1	T2	B cells	0
1626	P2	Liver_P8_T1	T2	Cholangiocytes	0
1627	P2	Liver_P8_T1	T2	Endothelial cells	0
1628	P2	Liver_P8_T1	T2	Hepatocytes	0
1629	P2	Liver_P8_T1	T2	Mast cells	0
1630	P2	Liver_P8_T1	T2	Monocytes/Macrophages	0
1631	P2	Liver_P8_T1	T2	NK cells	0
1632	P2	Liver_P8_T1	T2	Neutrophils	0
1633	P2	Liver_P8_T1	T2	Plasma cells	0
1634	P2	Liver_P8_T1	T2	Progenitor cells	0
1635	P2	Liver_P8_T1	T2	T cells	0
1636	P2	Liver_P8_T1	T2	cDCs	0
1637	P2	Liver_P8_T1	T2	pDCs	0
1638	P3	Liver_P1_T0	T0	B cells	0
1639	P3	Liver_P1_T0	T0	Cholangiocytes	0
1640	P3	Liver_P1_T0	T0	Endothelial cells	0
1641	P3	Liver_P1_T0	T0	Hepatocytes	0
1642	P3	Liver_P1_T0	T0	Mast cells	0
1643	P3	Liver_P1_T0	T0	Monocytes/Macrophages	0
1644	P3	Liver_P1_T0	T0	NK cells	0
1645	P3	Liver_P1_T0	T0	Neutrophils	0
1646	P3	Liver_P1_T0	T0	Plasma cells	0
1647	P3	Liver_P1_T0	T0	Progenitor cells	0
1648	P3	Liver_P1_T0	T0	T cells	0
1649	P3	Liver_P1_T0	T0	cDCs	0
1650	P3	Liver_P1_T0	T0	pDCs	0
1651	P3	Liver_P1_T0	T1	B cells	0
1652	P3	Liver_P1_T0	T1	Cholangiocytes	0
1653	P3	Liver_P1_T0	T1	Endothelial cells	0
1654	P3	Liver_P1_T0	T1	Hepatocytes	0
1655	P3	Liver_P1_T0	T1	Mast cells	0
1656	P3	Liver_P1_T0	T1	Monocytes/Macrophages	0
1657	P3	Liver_P1_T0	T1	NK cells	0
1658	P3	Liver_P1_T0	T1	Neutrophils	0
1659	P3	Liver_P1_T0	T1	Plasma cells	0
1660	P3	Liver_P1_T0	T1	Progenitor cells	0
1661	P3	Liver_P1_T0	T1	T cells	0
1662	P3	Liver_P1_T0	T1	cDCs	0
1663	P3	Liver_P1_T0	T1	pDCs	0
1664	P3	Liver_P1_T0	T2	B cells	0
1665	P3	Liver_P1_T0	T2	Cholangiocytes	0
1666	P3	Liver_P1_T0	T2	Endothelial cells	0
1667	P3	Liver_P1_T0	T2	Hepatocytes	0
1668	P3	Liver_P1_T0	T2	Mast cells	0
1669	P3	Liver_P1_T0	T2	Monocytes/Macrophages	0
1670	P3	Liver_P1_T0	T2	NK cells	0
1671	P3	Liver_P1_T0	T2	Neutrophils	0
1672	P3	Liver_P1_T0	T2	Plasma cells	0
1673	P3	Liver_P1_T0	T2	Progenitor cells	0
1674	P3	Liver_P1_T0	T2	T cells	0
1675	P3	Liver_P1_T0	T2	cDCs	0
1676	P3	Liver_P1_T0	T2	pDCs	0
1677	P3	Liver_P1_T1	T0	B cells	0
1678	P3	Liver_P1_T1	T0	Cholangiocytes	0
1679	P3	Liver_P1_T1	T0	Endothelial cells	0
1680	P3	Liver_P1_T1	T0	Hepatocytes	0
1681	P3	Liver_P1_T1	T0	Mast cells	0
1682	P3	Liver_P1_T1	T0	Monocytes/Macrophages	0
1683	P3	Liver_P1_T1	T0	NK cells	0
1684	P3	Liver_P1_T1	T0	Neutrophils	0
1685	P3	Liver_P1_T1	T0	Plasma cells	0
1686	P3	Liver_P1_T1	T0	Progenitor cells	0
1687	P3	Liver_P1_T1	T0	T cells	0
1688	P3	Liver_P1_T1	T0	cDCs	0
1689	P3	Liver_P1_T1	T0	pDCs	0
1690	P3	Liver_P1_T1	T1	B cells	0
1691	P3	Liver_P1_T1	T1	Cholangiocytes	0
1692	P3	Liver_P1_T1	T1	Endothelial cells	0
1693	P3	Liver_P1_T1	T1	Hepatocytes	0
1694	P3	Liver_P1_T1	T1	Mast cells	0
1695	P3	Liver_P1_T1	T1	Monocytes/Macrophages	0
1696	P3	Liver_P1_T1	T1	NK cells	0
1697	P3	Liver_P1_T1	T1	Neutrophils	0
1698	P3	Liver_P1_T1	T1	Plasma cells	0
1699	P3	Liver_P1_T1	T1	Progenitor cells	0
1700	P3	Liver_P1_T1	T1	T cells	0
1701	P3	Liver_P1_T1	T1	cDCs	0
1702	P3	Liver_P1_T1	T1	pDCs	0
1703	P3	Liver_P1_T1	T2	B cells	0
1704	P3	Liver_P1_T1	T2	Cholangiocytes	0
1705	P3	Liver_P1_T1	T2	Endothelial cells	0
1706	P3	Liver_P1_T1	T2	Hepatocytes	0
1707	P3	Liver_P1_T1	T2	Mast cells	0
1708	P3	Liver_P1_T1	T2	Monocytes/Macrophages	0
1709	P3	Liver_P1_T1	T2	NK cells	0
1710	P3	Liver_P1_T1	T2	Neutrophils	0
1711	P3	Liver_P1_T1	T2	Plasma cells	0
1712	P3	Liver_P1_T1	T2	Progenitor cells	0
1713	P3	Liver_P1_T1	T2	T cells	0
1714	P3	Liver_P1_T1	T2	cDCs	0
1715	P3	Liver_P1_T1	T2	pDCs	0
1716	P3	Liver_P1_T2	T0	B cells	0
1717	P3	Liver_P1_T2	T0	Cholangiocytes	0
1718	P3	Liver_P1_T2	T0	Endothelial cells	0
1719	P3	Liver_P1_T2	T0	Hepatocytes	0
1720	P3	Liver_P1_T2	T0	Mast cells	0
1721	P3	Liver_P1_T2	T0	Monocytes/Macrophages	0
1722	P3	Liver_P1_T2	T0	NK cells	0
1723	P3	Liver_P1_T2	T0	Neutrophils	0
1724	P3	Liver_P1_T2	T0	Plasma cells	0
1725	P3	Liver_P1_T2	T0	Progenitor cells	0
1726	P3	Liver_P1_T2	T0	T cells	0
1727	P3	Liver_P1_T2	T0	cDCs	0
1728	P3	Liver_P1_T2	T0	pDCs	0
1729	P3	Liver_P1_T2	T1	B cells	0
1730	P3	Liver_P1_T2	T1	Cholangiocytes	0
1731	P3	Liver_P1_T2	T1	Endothelial cells	0
1732	P3	Liver_P1_T2	T1	Hepatocytes	0
1733	P3	Liver_P1_T2	T1	Mast cells	0
1734	P3	Liver_P1_T2	T1	Monocytes/Macrophages	0
1735	P3	Liver_P1_T2	T1	NK cells	0
1736	P3	Liver_P1_T2	T1	Neutrophils	0
1737	P3	Liver_P1_T2	T1	Plasma cells	0
1738	P3	Liver_P1_T2	T1	Progenitor cells	0
1739	P3	Liver_P1_T2	T1	T cells	0
1740	P3	Liver_P1_T2	T1	cDCs	0
1741	P3	Liver_P1_T2	T1	pDCs	0
1742	P3	Liver_P1_T2	T2	B cells	0
1743	P3	Liver_P1_T2	T2	Cholangiocytes	0
1744	P3	Liver_P1_T2	T2	Endothelial cells	0
1745	P3	Liver_P1_T2	T2	Hepatocytes	0
1746	P3	Liver_P1_T2	T2	Mast cells	0
1747	P3	Liver_P1_T2	T2	Monocytes/Macrophages	0
1748	P3	Liver_P1_T2	T2	NK cells	0
1749	P3	Liver_P1_T2	T2	Neutrophils	0
1750	P3	Liver_P1_T2	T2	Plasma cells	0
1751	P3	Liver_P1_T2	T2	Progenitor cells	0
1752	P3	Liver_P1_T2	T2	T cells	0
1753	P3	Liver_P1_T2	T2	cDCs	0
1754	P3	Liver_P1_T2	T2	pDCs	0
1755	P3	Liver_P2_T0	T0	B cells	0
1756	P3	Liver_P2_T0	T0	Cholangiocytes	0
1757	P3	Liver_P2_T0	T0	Endothelial cells	0
1758	P3	Liver_P2_T0	T0	Hepatocytes	0
1759	P3	Liver_P2_T0	T0	Mast cells	0
1760	P3	Liver_P2_T0	T0	Monocytes/Macrophages	0
1761	P3	Liver_P2_T0	T0	NK cells	0
1762	P3	Liver_P2_T0	T0	Neutrophils	0
1763	P3	Liver_P2_T0	T0	Plasma cells	0
1764	P3	Liver_P2_T0	T0	Progenitor cells	0
1765	P3	Liver_P2_T0	T0	T cells	0
1766	P3	Liver_P2_T0	T0	cDCs	0
1767	P3	Liver_P2_T0	T0	pDCs	0
1768	P3	Liver_P2_T0	T1	B cells	0
1769	P3	Liver_P2_T0	T1	Cholangiocytes	0
1770	P3	Liver_P2_T0	T1	Endothelial cells	0
1771	P3	Liver_P2_T0	T1	Hepatocytes	0
1772	P3	Liver_P2_T0	T1	Mast cells	0
1773	P3	Liver_P2_T0	T1	Monocytes/Macrophages	0
1774	P3	Liver_P2_T0	T1	NK cells	0
1775	P3	Liver_P2_T0	T1	Neutrophils	0
1776	P3	Liver_P2_T0	T1	Plasma cells	0
1777	P3	Liver_P2_T0	T1	Progenitor cells	0
1778	P3	Liver_P2_T0	T1	T cells	0
1779	P3	Liver_P2_T0	T1	cDCs	0
1780	P3	Liver_P2_T0	T1	pDCs	0
1781	P3	Liver_P2_T0	T2	B cells	0
1782	P3	Liver_P2_T0	T2	Cholangiocytes	0
1783	P3	Liver_P2_T0	T2	Endothelial cells	0
1784	P3	Liver_P2_T0	T2	Hepatocytes	0
1785	P3	Liver_P2_T0	T2	Mast cells	0
1786	P3	Liver_P2_T0	T2	Monocytes/Macrophages	0
1787	P3	Liver_P2_T0	T2	NK cells	0
1788	P3	Liver_P2_T0	T2	Neutrophils	0
1789	P3	Liver_P2_T0	T2	Plasma cells	0
1790	P3	Liver_P2_T0	T2	Progenitor cells	0
1791	P3	Liver_P2_T0	T2	T cells	0
1792	P3	Liver_P2_T0	T2	cDCs	0
1793	P3	Liver_P2_T0	T2	pDCs	0
1794	P3	Liver_P2_T2	T0	B cells	0
1795	P3	Liver_P2_T2	T0	Cholangiocytes	0
1796	P3	Liver_P2_T2	T0	Endothelial cells	0
1797	P3	Liver_P2_T2	T0	Hepatocytes	0
1798	P3	Liver_P2_T2	T0	Mast cells	0
1799	P3	Liver_P2_T2	T0	Monocytes/Macrophages	0
1800	P3	Liver_P2_T2	T0	NK cells	0
1801	P3	Liver_P2_T2	T0	Neutrophils	0
1802	P3	Liver_P2_T2	T0	Plasma cells	0
1803	P3	Liver_P2_T2	T0	Progenitor cells	0
1804	P3	Liver_P2_T2	T0	T cells	0
1805	P3	Liver_P2_T2	T0	cDCs	0
1806	P3	Liver_P2_T2	T0	pDCs	0
1807	P3	Liver_P2_T2	T1	B cells	0
1808	P3	Liver_P2_T2	T1	Cholangiocytes	0
1809	P3	Liver_P2_T2	T1	Endothelial cells	0
1810	P3	Liver_P2_T2	T1	Hepatocytes	0
1811	P3	Liver_P2_T2	T1	Mast cells	0
1812	P3	Liver_P2_T2	T1	Monocytes/Macrophages	0
1813	P3	Liver_P2_T2	T1	NK cells	0
1814	P3	Liver_P2_T2	T1	Neutrophils	0
1815	P3	Liver_P2_T2	T1	Plasma cells	0
1816	P3	Liver_P2_T2	T1	Progenitor cells	0
1817	P3	Liver_P2_T2	T1	T cells	0
1818	P3	Liver_P2_T2	T1	cDCs	0
1819	P3	Liver_P2_T2	T1	pDCs	0
1820	P3	Liver_P2_T2	T2	B cells	0
1821	P3	Liver_P2_T2	T2	Cholangiocytes	0
1822	P3	Liver_P2_T2	T2	Endothelial cells	0
1823	P3	Liver_P2_T2	T2	Hepatocytes	0
1824	P3	Liver_P2_T2	T2	Mast cells	0
1825	P3	Liver_P2_T2	T2	Monocytes/Macrophages	0
1826	P3	Liver_P2_T2	T2	NK cells	0
1827	P3	Liver_P2_T2	T2	Neutrophils	0
1828	P3	Liver_P2_T2	T2	Plasma cells	0
1829	P3	Liver_P2_T2	T2	Progenitor cells	0
1830	P3	Liver_P2_T2	T2	T cells	0
1831	P3	Liver_P2_T2	T2	cDCs	0
1832	P3	Liver_P2_T2	T2	pDCs	0
1833	P3	Liver_P3_T0	T0	B cells	8
1834	P3	Liver_P3_T0	T0	Cholangiocytes	3
1835	P3	Liver_P3_T0	T0	Endothelial cells	28
1836	P3	Liver_P3_T0	T0	Hepatocytes	0
1837	P3	Liver_P3_T0	T0	Mast cells	0
1838	P3	Liver_P3_T0	T0	Monocytes/Macrophages	280
1839	P3	Liver_P3_T0	T0	NK cells	33
1840	P3	Liver_P3_T0	T0	Neutrophils	6495
1841	P3	Liver_P3_T0	T0	Plasma cells	6
1842	P3	Liver_P3_T0	T0	Progenitor cells	8
1843	P3	Liver_P3_T0	T0	T cells	164
1844	P3	Liver_P3_T0	T0	cDCs	1
1845	P3	Liver_P3_T0	T0	pDCs	0
1846	P3	Liver_P3_T0	T1	B cells	0
1847	P3	Liver_P3_T0	T1	Cholangiocytes	0
1848	P3	Liver_P3_T0	T1	Endothelial cells	0
1849	P3	Liver_P3_T0	T1	Hepatocytes	0
1850	P3	Liver_P3_T0	T1	Mast cells	0
1851	P3	Liver_P3_T0	T1	Monocytes/Macrophages	0
1852	P3	Liver_P3_T0	T1	NK cells	0
1853	P3	Liver_P3_T0	T1	Neutrophils	0
1854	P3	Liver_P3_T0	T1	Plasma cells	0
1855	P3	Liver_P3_T0	T1	Progenitor cells	0
1856	P3	Liver_P3_T0	T1	T cells	0
1857	P3	Liver_P3_T0	T1	cDCs	0
1858	P3	Liver_P3_T0	T1	pDCs	0
1859	P3	Liver_P3_T0	T2	B cells	0
1860	P3	Liver_P3_T0	T2	Cholangiocytes	0
1861	P3	Liver_P3_T0	T2	Endothelial cells	0
1862	P3	Liver_P3_T0	T2	Hepatocytes	0
1863	P3	Liver_P3_T0	T2	Mast cells	0
1864	P3	Liver_P3_T0	T2	Monocytes/Macrophages	0
1865	P3	Liver_P3_T0	T2	NK cells	0
1866	P3	Liver_P3_T0	T2	Neutrophils	0
1867	P3	Liver_P3_T0	T2	Plasma cells	0
1868	P3	Liver_P3_T0	T2	Progenitor cells	0
1869	P3	Liver_P3_T0	T2	T cells	0
1870	P3	Liver_P3_T0	T2	cDCs	0
1871	P3	Liver_P3_T0	T2	pDCs	0
1872	P3	Liver_P3_T1	T0	B cells	0
1873	P3	Liver_P3_T1	T0	Cholangiocytes	0
1874	P3	Liver_P3_T1	T0	Endothelial cells	0
1875	P3	Liver_P3_T1	T0	Hepatocytes	0
1876	P3	Liver_P3_T1	T0	Mast cells	0
1877	P3	Liver_P3_T1	T0	Monocytes/Macrophages	0
1878	P3	Liver_P3_T1	T0	NK cells	0
1879	P3	Liver_P3_T1	T0	Neutrophils	0
1880	P3	Liver_P3_T1	T0	Plasma cells	0
1881	P3	Liver_P3_T1	T0	Progenitor cells	0
1882	P3	Liver_P3_T1	T0	T cells	0
1883	P3	Liver_P3_T1	T0	cDCs	0
1884	P3	Liver_P3_T1	T0	pDCs	0
1885	P3	Liver_P3_T1	T1	B cells	9
1886	P3	Liver_P3_T1	T1	Cholangiocytes	10
1887	P3	Liver_P3_T1	T1	Endothelial cells	18
1888	P3	Liver_P3_T1	T1	Hepatocytes	8
1889	P3	Liver_P3_T1	T1	Mast cells	0
1890	P3	Liver_P3_T1	T1	Monocytes/Macrophages	163
1891	P3	Liver_P3_T1	T1	NK cells	36
1892	P3	Liver_P3_T1	T1	Neutrophils	3220
1893	P3	Liver_P3_T1	T1	Plasma cells	3
1894	P3	Liver_P3_T1	T1	Progenitor cells	2
1895	P3	Liver_P3_T1	T1	T cells	201
1896	P3	Liver_P3_T1	T1	cDCs	1
1897	P3	Liver_P3_T1	T1	pDCs	0
1898	P3	Liver_P3_T1	T2	B cells	0
1899	P3	Liver_P3_T1	T2	Cholangiocytes	0
1900	P3	Liver_P3_T1	T2	Endothelial cells	0
1901	P3	Liver_P3_T1	T2	Hepatocytes	0
1902	P3	Liver_P3_T1	T2	Mast cells	0
1903	P3	Liver_P3_T1	T2	Monocytes/Macrophages	0
1904	P3	Liver_P3_T1	T2	NK cells	0
1905	P3	Liver_P3_T1	T2	Neutrophils	0
1906	P3	Liver_P3_T1	T2	Plasma cells	0
1907	P3	Liver_P3_T1	T2	Progenitor cells	0
1908	P3	Liver_P3_T1	T2	T cells	0
1909	P3	Liver_P3_T1	T2	cDCs	0
1910	P3	Liver_P3_T1	T2	pDCs	0
1911	P3	Liver_P3_T2	T0	B cells	0
1912	P3	Liver_P3_T2	T0	Cholangiocytes	0
1913	P3	Liver_P3_T2	T0	Endothelial cells	0
1914	P3	Liver_P3_T2	T0	Hepatocytes	0
1915	P3	Liver_P3_T2	T0	Mast cells	0
1916	P3	Liver_P3_T2	T0	Monocytes/Macrophages	0
1917	P3	Liver_P3_T2	T0	NK cells	0
1918	P3	Liver_P3_T2	T0	Neutrophils	0
1919	P3	Liver_P3_T2	T0	Plasma cells	0
1920	P3	Liver_P3_T2	T0	Progenitor cells	0
1921	P3	Liver_P3_T2	T0	T cells	0
1922	P3	Liver_P3_T2	T0	cDCs	0
1923	P3	Liver_P3_T2	T0	pDCs	0
1924	P3	Liver_P3_T2	T1	B cells	0
1925	P3	Liver_P3_T2	T1	Cholangiocytes	0
1926	P3	Liver_P3_T2	T1	Endothelial cells	0
1927	P3	Liver_P3_T2	T1	Hepatocytes	0
1928	P3	Liver_P3_T2	T1	Mast cells	0
1929	P3	Liver_P3_T2	T1	Monocytes/Macrophages	0
1930	P3	Liver_P3_T2	T1	NK cells	0
1931	P3	Liver_P3_T2	T1	Neutrophils	0
1932	P3	Liver_P3_T2	T1	Plasma cells	0
1933	P3	Liver_P3_T2	T1	Progenitor cells	0
1934	P3	Liver_P3_T2	T1	T cells	0
1935	P3	Liver_P3_T2	T1	cDCs	0
1936	P3	Liver_P3_T2	T1	pDCs	0
1937	P3	Liver_P3_T2	T2	B cells	19
1938	P3	Liver_P3_T2	T2	Cholangiocytes	3
1939	P3	Liver_P3_T2	T2	Endothelial cells	27
1940	P3	Liver_P3_T2	T2	Hepatocytes	8
1941	P3	Liver_P3_T2	T2	Mast cells	1
1942	P3	Liver_P3_T2	T2	Monocytes/Macrophages	270
1943	P3	Liver_P3_T2	T2	NK cells	38
1944	P3	Liver_P3_T2	T2	Neutrophils	4037
1945	P3	Liver_P3_T2	T2	Plasma cells	1
1946	P3	Liver_P3_T2	T2	Progenitor cells	564
1947	P3	Liver_P3_T2	T2	T cells	240
1948	P3	Liver_P3_T2	T2	cDCs	1
1949	P3	Liver_P3_T2	T2	pDCs	5
1950	P3	Liver_P4_T0	T0	B cells	0
1951	P3	Liver_P4_T0	T0	Cholangiocytes	0
1952	P3	Liver_P4_T0	T0	Endothelial cells	0
1953	P3	Liver_P4_T0	T0	Hepatocytes	0
1954	P3	Liver_P4_T0	T0	Mast cells	0
1955	P3	Liver_P4_T0	T0	Monocytes/Macrophages	0
1956	P3	Liver_P4_T0	T0	NK cells	0
1957	P3	Liver_P4_T0	T0	Neutrophils	0
1958	P3	Liver_P4_T0	T0	Plasma cells	0
1959	P3	Liver_P4_T0	T0	Progenitor cells	0
1960	P3	Liver_P4_T0	T0	T cells	0
1961	P3	Liver_P4_T0	T0	cDCs	0
1962	P3	Liver_P4_T0	T0	pDCs	0
1963	P3	Liver_P4_T0	T1	B cells	0
1964	P3	Liver_P4_T0	T1	Cholangiocytes	0
1965	P3	Liver_P4_T0	T1	Endothelial cells	0
1966	P3	Liver_P4_T0	T1	Hepatocytes	0
1967	P3	Liver_P4_T0	T1	Mast cells	0
1968	P3	Liver_P4_T0	T1	Monocytes/Macrophages	0
1969	P3	Liver_P4_T0	T1	NK cells	0
1970	P3	Liver_P4_T0	T1	Neutrophils	0
1971	P3	Liver_P4_T0	T1	Plasma cells	0
1972	P3	Liver_P4_T0	T1	Progenitor cells	0
1973	P3	Liver_P4_T0	T1	T cells	0
1974	P3	Liver_P4_T0	T1	cDCs	0
1975	P3	Liver_P4_T0	T1	pDCs	0
1976	P3	Liver_P4_T0	T2	B cells	0
1977	P3	Liver_P4_T0	T2	Cholangiocytes	0
1978	P3	Liver_P4_T0	T2	Endothelial cells	0
1979	P3	Liver_P4_T0	T2	Hepatocytes	0
1980	P3	Liver_P4_T0	T2	Mast cells	0
1981	P3	Liver_P4_T0	T2	Monocytes/Macrophages	0
1982	P3	Liver_P4_T0	T2	NK cells	0
1983	P3	Liver_P4_T0	T2	Neutrophils	0
1984	P3	Liver_P4_T0	T2	Plasma cells	0
1985	P3	Liver_P4_T0	T2	Progenitor cells	0
1986	P3	Liver_P4_T0	T2	T cells	0
1987	P3	Liver_P4_T0	T2	cDCs	0
1988	P3	Liver_P4_T0	T2	pDCs	0
1989	P3	Liver_P4_T1	T0	B cells	0
1990	P3	Liver_P4_T1	T0	Cholangiocytes	0
1991	P3	Liver_P4_T1	T0	Endothelial cells	0
1992	P3	Liver_P4_T1	T0	Hepatocytes	0
1993	P3	Liver_P4_T1	T0	Mast cells	0
1994	P3	Liver_P4_T1	T0	Monocytes/Macrophages	0
1995	P3	Liver_P4_T1	T0	NK cells	0
1996	P3	Liver_P4_T1	T0	Neutrophils	0
1997	P3	Liver_P4_T1	T0	Plasma cells	0
1998	P3	Liver_P4_T1	T0	Progenitor cells	0
[truncated: 4,553 more rows]

## Sheet: Cell Numbers
	patient_id	cell_type	n
0	P1	B cells	143
1	P1	Cholangiocytes	20
2	P1	Endothelial cells	364
3	P1	Hepatocytes	13
4	P1	Mast cells	12
5	P1	Monocytes/Macrophages	1614
6	P1	NK cells	1308
7	P1	NKT cells	86
8	P1	Neutrophils	3795
9	P1	Plasma cells	27
10	P1	Progenitor cells	194
11	P1	T cells CD4	355
12	P1	T cells CD8	1468
13	P1	cDCs	31
14	P1	pDCs	3
15	P2	B cells	82
16	P2	Cholangiocytes	10
17	P2	Endothelial cells	197
18	P2	Hepatocytes	22
19	P2	Mast cells	23
20	P2	Monocytes/Macrophages	2699
21	P2	NK cells	1091
22	P2	NKT cells	24
23	P2	Neutrophils	2594
24	P2	Plasma cells	108
25	P2	Progenitor cells	472
26	P2	T cells CD4	300
27	P2	T cells CD8	1152
28	P2	cDCs	19
29	P2	pDCs	5
30	P3	B cells	36
31	P3	Cholangiocytes	16
32	P3	Endothelial cells	73
33	P3	Hepatocytes	16
34	P3	Mast cells	1
35	P3	Monocytes/Macrophages	713
36	P3	NK cells	107
37	P3	NKT cells	102
38	P3	Neutrophils	13752
39	P3	Plasma cells	10
40	P3	Progenitor cells	574
41	P3	T cells CD4	126
42	P3	T cells CD8	377
43	P3	cDCs	3
44	P3	pDCs	5
45	P4	B cells	160
46	P4	Cholangiocytes	20
47	P4	Endothelial cells	347
48	P4	Hepatocytes	67
49	P4	Mast cells	21
50	P4	Monocytes/Macrophages	2370
51	P4	NK cells	2416
52	P4	NKT cells	272
53	P4	Neutrophils	7129
54	P4	Plasma cells	14
55	P4	Progenitor cells	337
56	P4	T cells CD4	614
57	P4	T cells CD8	1268
58	P4	cDCs	77
59	P4	pDCs	16
60	P5	B cells	217
61	P5	Cholangiocytes	37
62	P5	Endothelial cells	630
63	P5	Hepatocytes	1574
64	P5	Mast cells	15
65	P5	Monocytes/Macrophages	1704
66	P5	NK cells	6459
67	P5	NKT cells	30
68	P5	Neutrophils	4458
69	P5	Plasma cells	95
70	P5	Progenitor cells	871
71	P5	T cells CD4	765
72	P5	T cells CD8	829
73	P5	cDCs	50
74	P5	pDCs	0
75	P6	B cells	322
76	P6	Cholangiocytes	81
77	P6	Endothelial cells	400
78	P6	Hepatocytes	12
79	P6	Mast cells	28
80	P6	Monocytes/Macrophages	5724
81	P6	NK cells	3875
82	P6	NKT cells	1007
83	P6	Neutrophils	6775
84	P6	Plasma cells	133
85	P6	Progenitor cells	260
86	P6	T cells CD4	532
87	P6	T cells CD8	2162
88	P6	cDCs	117
89	P6	pDCs	34
90	P7	B cells	423
91	P7	Cholangiocytes	55
92	P7	Endothelial cells	263
93	P7	Hepatocytes	13
94	P7	Mast cells	143
95	P7	Monocytes/Macrophages	1418
96	P7	NK cells	2111
97	P7	NKT cells	68
98	P7	Neutrophils	10428
99	P7	Plasma cells	121
100	P7	Progenitor cells	305
101	P7	T cells CD4	227
102	P7	T cells CD8	529
103	P7	cDCs	127
104	P7	pDCs	21
105	P8	B cells	132
106	P8	Cholangiocytes	22
107	P8	Endothelial cells	30
108	P8	Hepatocytes	8
109	P8	Mast cells	2
110	P8	Monocytes/Macrophages	2440
111	P8	NK cells	713
112	P8	NKT cells	133
113	P8	Neutrophils	8633
114	P8	Plasma cells	2
115	P8	Progenitor cells	17
116	P8	T cells CD4	881
117	P8	T cells CD8	700
118	P8	cDCs	17
119	P8	pDCs	0

## Sheet: Cell Type Marker
cell_type	gene_identifier
Neutrophils	FCGR3B
Neutrophils	CSF3R
Neutrophils	G0S2
Neutrophils	CXCR2
Macrophages	CD163
Macrophages	VSIG4
Macrophages	CD68
cDC	FLT3
cDC	CD14
cDC	CST3
cDC1	CLEC9A
cDC1	XCR1
cDC1	CLNK
cDC2	CD1C
cDC2	CLEC10A
DC mature	CCR7
DC mature	CCL22
T cell	CD3E
T cell	CD8A
T cell	CD4
T cell	IL7R
T cell	CTLA4
T cell regulatory	FOXP3
T cell regulatory	IL2RA
NK cell	GNLY
NK cell	NKG7
NK cell	KLRD1
NK cell	NCAM1
Endothelial	CDH5
Endothelial	FLT1
Endothelial	SPARC
Progenitor	CEACAM8
Progenitor	CD24
Progenitor	BPI
Progenitor	MKI67
Hepatocytes	FGB
Hepatocytes	ALB
Hepatocytes	SAA1
Hepatocytes	KRT18
Cholangiocytes	TACSTD2
Cholangiocytes	KRT7
Cholangiocytes	KRT19
B cells	CD79A
B cells	MS4A1
B cells	IGHM
Plasma cells	MZB1
Plasma cells	JCHAIN
Macrophages inflammatory	S100A8
Macrophages inflammatory	LYZ
Macrophages inflammatory	S100A9
Macrophages non-inflammatory	CD5L
Macrophages non-inflammatory	MARCO
Macrophages non-inflammatory	VSIG4
Dividing	MKI67
Dividing	CDK1
Epithelial cells	CAPS
Epithelial cells	EPCAM
Monocytes	CD14
Monocytes	VCAN
Monocytes	FCN1
pDC	IL3RA
pDC	CLEC4C
Mast cells	TPSB2

## Sheet: Neutrophils Subcluster Marker
N0	CKAP4
N0	WIPI1
N0	MMP8
N0	TRMT6
N0	MMP9
N0	ADAM19
N0	FCN1
N0	S100A12
N0	EMB
N0	BMX
N0	PYGL
N0	VIM
N0	OSCAR
N0	SFXN1
N0	PLP2
N0	ADD3
N0	PADI4
N0	PGM1
N0	TP53I11
N0	LRRN1
N0	PTPN22
N0	SUCLG1
N0	APMAP
N0	S100A8
N0	SYNE1
N0	ITGAM
N0	PGLYRP1
N0	DYNC1I2
N0	SLC37A3
N0	METTL9
N0	UBE2F
N0	TSHZ3
N0	ZNF282
N0	CCPG1
N0	GPR141
N0	RGL4
N0	ATP9A
N0	RBL2
N0	HK3
N0	GYG1
N0	SNX3
N0	PRKAR2A
N0	AC005392.3
N0	RNF10
N0	SLCO4C1
N0	SFXN5
N0	MFSD14B
N0	LAMTOR5
N0	CAMP
N0	C2CD4B
N0	CA4
N0	HLX
N0	PLBD1
N0	RFLNB
N0	TP53I3
N0	SNRPB2
N0	LDHA
N0	TMEM131
N0	ORAI2
N0	CALM1
N0	LINC00671
N0	TFF3
N0	ANXA3
N0	EDC3
N0	HGF
N0	BPI
N0	MAP2K6
N0	CRISP3
N0	ROPN1L
N0	ZDHHC2
N0	C5orf30
N0	NDUFA4
N0	CYFIP2
N0	PECR
N0	RFC1
N0	CTSH
N0	SPINK8
N0	PTPRN2
N0	TESC
N0	ZNF467
N0	FBXO9
N0	SULT1A1
N0	OAT
N0	AL035661.1
N0	GADD45A
N0	PRDM5
N0	PGD
N0	FADD
N0	FKBP9
N0	TSPO
N0	DDX42
N0	PLAC8
N0	GPR160
N0	MFSD14C
N0	PPM1M
N0	NOL7
N0	KIF1B
N0	MSRA
N0	KBTBD6
N0	S100A6
N0	VCL
N0	TCHP
N0	TCN1
N0	TRPV2
N0	IARS2
N0	OXER1
N0	LINC01513
N0	RBP7
N0	KL
N0	KBTBD7
N0	SNHG7
N0	FCRL1
N0	UQCRFS1
N0	F5
N0	SVIP
N0	COX7C
N0	ANKRD55
N0	MCEMP1
N0	HP
N0	PGM2
N0	AP002387.1
N0	ARG1
N0	NDUFB9
N0	TNPO3
N0	SLC25A24
N0	SLC40A1
N0	CHST2
N0	SIRT5
N0	CLINT1
N0	GYS1
N0	NR2E1
N0	CRACR2B
N0	OSBPL9
N0	CLEC4D
N0	DHCR7
N0	PFKFB2
N0	ANPEP
N0	DPH5
N0	GK5
N0	AZI2
N0	OTULINL
N0	PNPLA2
N0	ATE1
N0	MS4A6A
N0	CGRRF1
N0	SERPINB10
N0	S100A9
N0	ECPAS
N0	IMPA2
N0	IFT20
N0	PPP2R3B
N0	MANSC1
N0	PPP2R5A
N0	AGA
N0	NEDD1
N0	LGALS1
N0	ANAPC15
N0	TFDP1
N0	C19orf38
N0	BST1
N0	AGPAT2
N0	NLRP12
N0	CUTC
N0	SUSD3
N0	ABCA5
N0	CD177
N0	STOM
N0	FAM217B
N0	CEBPA
N0	NXPE3
N0	PARD6B
N0	CRBN
N0	AP4B1
N0	CEBPZOS
N0	BEND7
N0	TNFAIP8L3
N0	BDP1
N0	HK2
N0	QSOX1
N0	MREG
N0	MTRR
N0	OPLAH
N0	FBXW2
N0	DHRS9
N0	FCN2
N0	RSBN1
N0	ZBED1
N0	CDADC1
N0	C1orf162
N0	TRNAU1AP
N0	CYP4F3
N0	PDK3
N0	RETN
N0	CRLS1
N0	LSM6
N0	AGL
N0	COPS9
N0	AC008040.5
N0	COL17A1
N0	PARP16
N0	FAM210B
N0	SNTB2
N0	FBXO7
N0	VTI1B
N0	MBOAT2
N0	CNOT6
N0	DACH1
N0	AGFG1
N0	VPS36
N0	ABCC5
N0	TSPAN2
N0	CDA
N0	HMGB2
N0	CCDC43
N0	POR
N0	TXN
N0	ECHDC3
N0	PCGF3
N0	EID1
N0	PHACTR2
N0	TYW5
N0	C2orf69
N0	SPECC1L
N0	ATP2C2
N0	FAAP20
N0	TUBA4A
N0	HSPA1A
N0	FPGT
N0	SGMS2
N0	GLCCI1
N0	GOSR2
N0	C11orf21
N0	COX6C
N0	CCDC22
N0	ADH5
N0	KIAA0930
N0	FGF13-AS1
N0	PRPF18
N0	NLRX1
N0	NEDD4
N0	GAPDH
N0	BORCS5
N0	ZUP1
N0	GPAA1
N0	TDRD9
N0	C9orf139
N0	REEP4
N0	SCN9A
N0	VSTM1
N0	NME8
N0	AC009948.4
N0	WIZ
N0	RHOU
N0	POP4
N0	VPS54
N0	ZNF605
N0	CLC
N0	SCCPDH
N0	AGAP2
N0	TMEM254
N0	RGCC
N0	S100P
N0	ZNF839
N0	COLGALT1
N0	GCNT1
N0	PLEC
N0	PLOD1
N0	S100A4
N0	CNIH1
N0	PEAK1
N0	PRNP
N0	EPHA4
N0	ANXA1
N0	PHAX
N0	SPTBN1
N0	AC009495.3
N0	FAM89A
N0	CDCA7L
N0	RBM11
N0	OPA1
N0	NDUFAF7
N0	ABCC10
N0	AC009948.3
N0	CORO2A
N0	PFKFB3
N0	SDHAF3
N0	NAPRT
N0	TOB1
N0	TRIQK
N0	FUT7
N0	PFKFB4
N0	TCAIM
N0	ZNF780A
N0	ENTPD7
N0	CEP120
N0	MCM8
N0	ZNF787
N0	ANKRD34B
N0	PPP2R5B
N0	TSPAN32
N0	B3GALNT1
N0	SLC51A
N0	TCTA
N0	SH3BP5L
N0	MPP7
N0	PUDP
N0	MAGED2
N0	GRPEL1
N0	AC093157.1
N0	AC099524.1
N0	AURKA
N0	SRD5A1
N0	LILRA4
N0	PLBD1-AS1
N0	NTNG2
N0	ATPAF1
N0	ANXA6
N0	GALNT2
N0	RABAC1
N0	PHTF1
N0	AC010680.2
N0	ARL6IP6
N0	RPH3AL
N0	EPHB4
N0	KBTBD11
N0	RBM38
N0	CD151
N0	CCDC153
N0	FRMD4B
N0	S1PR1
N0	NUDT19
N0	DRC1
N0	LSM14B
N0	NDUFAF3
N0	LNPK
N0	TSPAN7
N0	PRL
N0	AC006064.4
N0	CST7
N0	HDHD2
N0	HBEGF
N0	MIAT
N0	SMPDL3A
N0	FOXC1
N0	BPNT1
N0	ZBED6CL
N0	MIIP
N0	CENPC
N0	SYTL1
N0	LGALS9C
N0	BIK
N0	AL161431.1
N0	FAM114A2
N0	JMJD6
N0	MOSPD3
N0	PSMD10
N0	AL390036.1
N0	CITED4
N0	HIST1H2AC
N0	HHEX
N0	METTL23
N0	MCAM
N0	SCPEP1
N0	WDFY4
N0	ITGA6
N0	HEY1
N0	ASB1
N0	ROGDI
N0	RPH3A
N0	TSR2
N0	NT5DC1
N0	NECAB1
N0	ABHD17C
N0	ZNF398
N0	FBXL4
N0	TENM1
N0	FLYWCH2
N0	TMEM187
N0	KCNAB3
N0	GNA12
N0	PREB
N0	AC005392.2
N0	ACAD8
N0	SPRY3
N0	CEP97
N0	SEL1L3
N0	ZNF354A
N0	TLE1
N0	MARC1
N0	TOR4A
N0	NDUFS4
N0	LRSAM1
N0	OSBPL1A
N0	H6PD
N0	C9orf16
N0	LDLR
N0	B3GALT4
N0	CAPG
N0	ANKRD37
N0	TRPS1
N0	TMEM38A
N0	COPG2
N0	RALGPS2
N0	TTN-AS1
N0	UCP2
N0	LCN2
N0	GCLM
N0	TPGS2
N0	PDHB
N0	RBM41
N0	HIST1H3H
N0	AL591895.1
N0	ARHGAP24
N0	ARHGAP19
N0	ANO10
N0	SLC2A1
N0	CLTCL1
N0	POLR2L
N0	DAPK2
N0	LTF
N0	PXYLP1
N0	OTX1
N0	CCDC144A
N0	MIOS
N0	TPCN2
N0	GPI
N0	CAPNS1
N0	CDK5R1
N0	STX8
N0	MXRA7
N0	TBC1D10C
N0	CHST13
N0	SEMA3C
N0	AP000547.3
N0	VWA8
N0	INSR
N0	ALAD
N0	NEO1
N0	SPARC
N0	SH3RF3
N0	AC020636.1
N0	ZDHHC19
N0	HSPA1B
N0	PARL
N0	RILPL1
N0	CCNJL
N0	CDKN2C
N0	ADAMTS3
N0	TMTC1
N0	ITGA1
N0	DYTN
N0	COQ2
N0	MSRB2
N0	IDNK
N0	ALDH3B1
N0	MPZL2
N0	AL031777.3
N0	TFDP2
N0	HPGD
N0	GPR84
N0	OLFM4
N0	PRUNE2
N0	TMLHE-AS1
N0	CD24
N1	KIAA1257
N1	TAF4
N1	BRI3BP
N1	AKR7A2
N1	ZNF846
N1	GTF3C4
N1	PHOSPHO1
N1	ITGA4
N1	RCAN1
N1	TSPYL2
N1	AGPAT4
N1	SPATA6
N1	ZNF668
N1	MPZL1
N1	AC012645.1
N1	RFXANK
N1	PRKDC
N1	RNASE6
N1	ECHDC3
N2	WTAP
N2	GNPDA1
N2	TMEM158
N2	CLIC4
N2	CLTA
N2	SUCNR1
N2	UQCRC2
N2	AGAP3
N2	SQSTM1
N2	SNAPC1
N2	NR1D1
N2	SGTB
N2	RRAGD
N2	GDF15
N2	PTPN23
N2	MGLL
N2	AZIN1
N2	PLAU
N2	PPIF
N2	IPO11
N2	PLEKHB2
N2	ZNF267
N2	LGALS3
N2	HNRNPF
N2	ICAM1
N2	CCL3
N2	PHACTR1
N2	PLAGL2
N2	DUSP3
N2	TNFAIP3
N2	SLC11A2
N2	PM20D2
N2	ZBTB25
N2	SSTR3
N2	PIM3
N2	FNIP2
N2	LIMS1
N2	NFKBIE
N2	ZC3H12A
N2	WASHC2A
N2	MGA
N2	FLCN
N2	CHST7
N2	PRXL2B
N2	CD83
N2	IER5
N2	NAB1
N2	CTNS
N2	SGPP2
N2	IER3
N2	EDEM1
N2	ARL8B
N2	MARCKS
N2	INAFM2
N2	BHLHE40
N2	CANX
N2	KLHDC8B
N2	DMXL2
N2	TBK1
N2	NEU1
N2	NPC2
N2	HEXB
N2	RNF185
N2	SLC20A1
N2	LAMB3
N2	P2RX4
N2	LINC00528
N2	CNST
N2	COMMD4
N2	PLEK
N2	SLAMF7
N2	DENND2D
N2	TWSG1
N2	NFKB2
N2	CREG1
N2	PTGES
N2	ATP6V1D
N2	LINC00847
N2	NDUFV2
N2	ARRDC2
N2	C15orf48
N2	TET3
N2	CD68
N2	POU2F2
N2	SOD2
N2	SMAD3
N2	NINJ1
N2	TNFAIP6
N2	N4BP2L1
N2	TRAF3
N2	CCL4
N2	GNA15
N2	CTSA
N2	CCL4L2
N2	VEGFA
N2	HSD17B4
N2	RNF103
N2	RNF13
N2	IRAK2
N2	TPP1
N2	M6PR
N2	ARFIP1
N2	SCN1B
N2	TBC1D15
N2	GALC
N2	ZBTB1
N2	GTF2A1
N2	LCP2
N2	BIRC3
N2	TTLL4
N2	CXCR4
N2	RELB
N2	ZNF385A
N2	LAMP1
N2	BRI3
N2	PLPP5
N2	MLLT6
N2	NUP62
N2	TNFAIP2
N2	ACOT9
N2	MGAT1
N2	OSTM1
N2	MAPK6
N2	PTGER4
N2	AC092375.2
N2	ATP6V1G1
N2	MITD1
N2	RIMKLB
N2	SWAP70
N2	HINT1
N2	TOM1
N2	GADD45B
N2	DLEU7
N2	WASHC2C
N2	CXCL16
N2	ANKRD33
N2	TMEM251
N2	TBL1XR1
N2	ARHGAP12
N2	AC009021.1
N2	CCL3L1
N2	HINT3
N2	TNF
N2	C6orf106
N2	SEC22B
N2	KLF10
N2	IL1RN
N2	FUT4
N2	LINC00243
N2	PIK3AP1
N2	TNIP1
N2	TICAM1
N2	CDKN1A
N2	GPR84
N2	REPIN1
N2	DAP
N2	RAB20
N2	ARHGAP31
N2	SGK1
N2	TMEM140
N2	BTBD19
N2	CHMP7
N2	OTOA
N2	PLEKHM3
N2	PIM2
N2	CD82
N2	PARP6
N2	AZIN1-AS1
N2	PI3
N2	ELK1
N2	KATNBL1
N2	TIFA
N2	DUSP2
N2	CTSD
N2	ZBTB6
N2	CD22
N2	AC025048.4
N2	LINC01215
N2	UBE2E1
N2	MAFB
N2	RIPOR1
N2	RRN3
N2	SLCO4A1
N2	CD63
N2	ACSL5
N2	LYSMD1
N2	MRNIP
N2	SH3D21
N2	PLPP3
N2	FLNA
N2	MAML2
N2	SLC25A34
N2	ZFYVE26
N2	LINC00426
N2	NBN
N2	UVRAG
N2	SLC43A3
N2	TRIP10
N2	FAM50A
N2	SLC26A11
N2	AP1AR
N2	PHC1
N2	C9orf40
N2	PHLDA2
N2	ACAT2
N2	JAKMIP2
N2	CCRL2
N2	TGIF1
N2	TRPM7
N2	CCDC93
N2	IFIH1
N2	TBC1D2
N2	TMEM184B
N2	RALGDS
N2	HIVEP2
N2	SETDB2
N2	OSGEP
N2	AL591845.1
N2	IFI30
N2	SNN
N2	PIK3R6
N2	ETV5
N2	WHRN
N2	SCARF1
N2	NLGN3
N2	ZNF117
N2	IRAK1
N2	NRIP3
N2	DVL2
N2	C3AR1
N2	TAF9
N2	SLC22A18AS
N2	PLA2G4C
N2	AKR1A1
N2	GSAP
N2	SLC3A2
N2	IER3-AS1
N2	TANK
N2	CLCN6
N2	DUSP10
N2	TRAF1
N2	PLIN2
N2	SPDL1
N2	ZSWIM4
N2	TMEM54
N2	CCL20
N2	SLC35B2
N2	MT1F
N2	BATF
N2	PRDM8
N2	SLC25A13
N2	MRPS6
N2	AC006449.6
N2	AC098613.1
N2	UPB1
N2	CSF1
N2	CXCL2
N2	PDPR
N2	SAT2
N2	AC098487.1
N2	HMGA1
N2	CLCN7
N2	SELENOH
N2	HPN
N2	NUTF2
N2	ZC3H12C
N2	NPC1
N2	ASH1L-AS1
N2	PTGIR
N2	RENBP
N2	CD274
N2	CYP17A1
N2	CEACAM1
N2	TANC2
N2	PIK3C2B
N2	TMEM205
N2	TPRA1
N2	SLC39A8
N2	AC062037.2
N2	PLEKHO1
N2	GGA1
N2	LINC01480
N2	ICAM4
N2	IL1B
N2	VILL
N2	SLPI
N2	MTHFR
N2	ABCG1
N2	GYPC
N2	AL355816.2
N2	NEMP1
N2	DUSP5
N2	PDXK
N2	ZNF316
N2	GK
N2	RAP2C-AS1
N2	FAM110A
N2	FLVCR1
N2	CNPY2
N2	POGLUT1
N2	CXorf21
N2	MTRNR2L4
N2	WDR81
N2	HMOX1
N2	ADPRH
N2	SPINK1
N2	AL139260.1
N2	LINC01003
N2	LINC01857
N2	CRABP2
N2	RHOH
N2	FOPNL
N2	FNDC3A
N2	AC243829.4
N2	CFAP58-DT
N2	BTN2A2
N2	HEXA
N2	AL139246.5
N2	SPRED2
N2	PRPSAP1
N2	GTF3C6
N2	DNAJC10
N2	CLEC5A
N2	BBC3
N2	DDX39A
N2	RCC1L
N2	SLC22A1
N2	LINC01268
N2	VEGFB
N2	RAD23A
N2	FRMD3
N2	AC087741.1
N2	ZNF557
N2	TP53
N2	LINC00877
N2	CH17-340M24.3
N2	GNPTG
N2	CHI3L2
N2	DBF4
N2	MYDGF
N2	STARD10
N2	KLHL5
N2	CD163
N2	TMEM159
N2	SPNS1
N2	ANKHD1
N2	TFEC
N2	P2RY6
N2	THRA
N2	NLN
N2	GM2A
N2	CXCL8
N2	LONRF3
N2	HSDL1
N2	TMPRSS3
N2	EIF5A2
N2	CD244
N2	PDE4DIP
N2	AC108673.3
N2	ZKSCAN8
N2	SPHK1
N2	TNFSF15
N2	EGR2
N2	SMIM29
N2	AC034199.1
N2	TKTL1
N2	GJB2
N2	MUCL1
N2	CRP
N2	PANK4
N2	IL1A
N2	SLC25A27
N2	PRDM1
N2	KRR1
N2	AL078604.2
N2	GATD1
N2	HAMP
N2	RMND1
N2	LRRC70
N2	NAGK
N2	PIK3IP1
N2	FLVCR1-DT
N2	SLC6A12
N2	DAG1
N2	PTGER2
N2	GBP4
N2	NKIRAS1
N2	CD9
N2	FAM104B
N2	PSMA6
N2	MYBPH
N2	GRK3
N2	GNG2
N2	MDC1
N2	HILPDA
N2	LAT
N2	NDUFA13
N2	AP000355.1
N2	CYP27A1
N2	CHI3L1
N2	ZPR1
N2	COIL
N2	KCNH4
N2	SYP
N2	CES1
N2	CD14
N2	GCH1
N2	RGS12
N2	SCAMP4
N2	FMNL3
N2	GK3P
N2	RAB30
N2	MORN1
N2	TMEM218
N2	AK4
N2	AL008729.1
N2	MUL1
N2	DOCK4
N2	AC009974.1
N2	LGALSL
N2	SP140L
N2	TXLNA
N2	SLC25A51
N2	KIFC3
N2	C10orf55
N2	MCM2
N2	GLMP
N2	THUMPD3
N2	AC068722.2
N2	GBP3
N2	LINC01093
N2	SSPN
N2	TSNARE1
N2	AL512306.2
N2	FAM151B
N2	GPX4
N2	SERPINB9
N2	IL15RA
N2	TGM2
N2	SLC2A6
N2	SPATA33
N2	NRROS
N2	CENPU
N2	TCEAL4
N2	MT1G
N2	PRR5L
N2	ATG7
N2	AMDHD2
N2	TREML1
N2	PDP2
N2	TMEM273
N2	AC119674.2
N2	AC021097.1
N2	TBC1D9B
N2	P2RY2
N2	HCAR3
N2	LFNG
N2	MGAT4B
N2	RNF103-CHMP3
N2	KARS
N2	C11orf96
N2	SNX8
N2	MT1X
N2	SRGAP2C
N2	PMS2
N2	LAMP3
N2	AC015819.2
N2	FAP
N2	DNHD1
N2	DNASE2
N2	IDO1
N2	SLC38A7
N2	EIF5A
N2	TSHZ1
N2	CAB39L
N2	RASGEF1B
N2	LAIR1
N2	PARP12
N2	SLAMF8
N2	PLD6
N2	ARHGAP21
N2	CDCP1
N2	BLMH
N2	ADSL
N2	ZNF396
N2	AC073335.2
N2	AC119674.1
N2	METTL21A
N2	CYREN
N2	MT1H
N2	OLR1
N2	LINC02363
N2	ITGA7
N2	LIPC-AS1
N2	FLJ22447
N2	PRKCH
N2	HLA-DOB
N2	GNAZ
N2	LINC02154
N2	AL158212.2
N2	AL031316.1
N2	NOD2
N2	ZNF219
N2	IFT81
N2	CYP27C1
N2	AC009303.2
N2	PRKAR2B
N2	PTCRA
N2	GTSE1
N2	TNFRSF8
N2	GBP1
N2	CD69
N2	PFKP
N2	CD163L1
N2	SFMBT2
N2	IFIT3
N2	GJB6
N2	MT2A
N2	ZNF554
N2	AL121899.1
N2	TACSTD2
N2	ACRBP
N2	OGFOD1
N2	AC006369.1
N2	OSBP2
N2	AC006369.2
N2	PNPT1
N2	GSTM4
N2	FAM177B
N2	DDX60
N2	LACC1
N2	TMEM40
N3	MT-ND4L
N3	MT-ND4
N3	MT-ND3
N3	MT-CYB
N3	MT-ATP8
N3	MT-CO2
N3	MT-ND5
N3	MT-ND2
N3	MT-ATP6
N3	MT-ND1
N3	MT-CO3
N3	MT-CO1
N3	MT-ND6
N3	RANGAP1
N3	LINC00654
N3	IFIT1
N3	ZNF395
N3	LINC02158
N3	IFIT2
N3	SAA2
N3	SAA1
N3	SEC31B
N3	APOB
N3	KIAA1614-AS1
N3	VTN
N3	FGG
N3	IFI44
N3	MX1
N3	FGA
N3	FGL1
N3	FGB
N3	HERC5
N3	ISG15
N3	HPX
N3	SAMHD1
N3	TIMM10
N3	OAS2
N3	IFIT3
N3	BATF2
N3	XAF1
N3	P2RY14
N3	PSME2
N3	LY6E
N3	IFI6
N3	APOA2
N3	TRIM14
N3	RSAD2
N3	APOL6
N3	OAS1
N3	AMBP
N3	CMPK2
N3	OAS3

## Sheet: Mono Macro Subcluster Marker
M0	MEGF9
M0	HP
M0	HMGB2
M0	LYZ
M0	MAP2K6
M0	MARC1
M0	MNDA
M0	MPP7
M0	F5
M0	NFE2
M0	EMB
M0	CYP1B1
M0	PADI2
M0	CRISPLD2
M0	CREB5
M0	PLBD1
M0	PLP2
M0	CLEC4D
M0	RNASE2
M0	CCR2
M0	RNASE3
M0	S100A12
M0	S100A8
M0	SELL
M0	TSPAN2
M0	VCAN
M0	ADAM19
M0	LDLR
M0	QPCT
M0	NLRP12
M0	TDRD9
M0	TNFSF14
M0	AC020656.1
M0	TMEM71
M0	MCEMP1
M0	CDA
M0	ASGR2
M0	AC245128.3
M0	MGST1
M0	SERPINB10
M0	AL355922.1
M0	STEAP4
M0	HOPX
M0	SULT1B1
M0	CLEC4E
M0	S100A9
M0	CLU
M0	VNN3
M0	PROK2
M0	VNN2
M0	CES1
M0	CAVIN3
M0	MS4A3
M0	APCDD1
M0	VSTM1
M0	PADI4
M0	NRG1
M0	GPR141
M0	S1PR3
M0	RPH3A
M0	MMP25
M0	ITGB7
M0	FCAR
M0	SLCO4C1
M0	FOLR3
M0	ANKRD34B
M0	MPO
M0	ANXA3
M0	F13A1
M0	KCNJ15
M0	GPR27
M0	VCAN-AS1
M0	CST7
M0	BPI
M0	DACH1
M0	TNFAIP6
M0	SNAI1
M0	VNN1
M0	FLT3
M0	ALOX5AP
M0	LGALS2
M0	SERPINB2
M1	CLIC2
M1	FUCA1
M1	C1QB
M1	C1QC
M1	AXL
M1	GPR34
M1	FCGBP
M1	GATM
M1	A2M
M1	SELENOP
M1	C1orf54
M1	MRC1
M1	HLA-DOA
M1	FABP3
M1	LYVE1
M1	HOXB6
M1	FOLR2
M1	EPB41L2
M1	CD209
M1	TMEM37
M1	TSPAN33
M1	HLA-DQA1
M1	PRXL2A
M1	SLC40A1
M1	HLA-DPB1
M1	BACE1
M1	SCN1B
M1	APOC1
M1	ITGB5
M1	C1QA
M1	PKIB
M1	RND3
M1	P2RY6
M1	PLTP
M1	CD72
M1	ARHGAP22
M1	ACE
M1	ID3
M1	FRMD4A
M1	ITGA9
M1	ATP1B1
M1	APOE
M1	ETV5
M1	VEGFB
M1	LILRB5
M1	AC008759.3
M1	CD276
M1	NR1H3
M1	SDC3
M1	RGS1
M1	C2
M1	GFRA2
M1	ADGRG6
M1	FSCN1
M1	LGMN
M1	EBI3
M1	LGALS3BP
M1	GPNMB
M1	NRP1
M1	TREM2
M1	SCD
M1	SHE
M1	FOXRED2
M1	CCDC152
M1	IGSF21
M1	SUCNR1
M1	SLCO2B1
M1	HSD17B14
M1	CNRIP1
M1	LPAR5
M1	TIMD4
M1	HLA-DQA2
M1	CXCL12
M1	FPR3
M1	CD5L
M1	SLC7A8
M1	SELENBP1
M1	FABP4
M1	CCL18
M1	RNASE1
M1	SIGLEC1
M1	VCAM1
M1	ENPP2
M1	SDS
M1	SPP1
M1	CETP
M1	IFI27
M2	SPN
M2	CYFIP2
M2	CD79B
M2	CDKN1C
M2	LINC02432
M2	NEURL1
M2	CHST2
M2	PPM1N
M2	TCF7L2
M2	NOL4L
M2	ZNF703
M2	SFTPD
M2	AP000547.3
M2	ARHGAP29
M2	GSTA4
M2	ADGRE3
M2	CASP5
M2	CX3CR1
M2	AC106712.1
M2	LILRA4
M2	IFITM1
M2	CKB
M2	PTP4A3
M2	PTGES
M2	SH2D1B
M2	PPP1R17
M2	CYP4F22
M2	LYPD2
M2	L1TD1
M2	ACKR3
M3	TUBA1C
M3	MAPK13
M3	ARHGAP10
M3	PHLDA1
M3	LINC01943
M3	TMEM158
M3	CYP27A1
M3	TNS1
M3	MMP19
M3	FAM20C
M3	FABP5
M3	NRIP3
M3	RAB42
M3	CTSL
M3	CCL2
M3	NRP2
M3	ITGB8
M3	LUCAT1
M3	RASGRP3
M3	AC004988.1
M3	IL4I1
M3	MTUS1
M3	RAB3IL1
M3	HS3ST1
M3	CSF1
M3	DAB2
M3	ENG
M3	EMP1
M3	COLEC12
M3	DHRS9
M3	GALM
M3	RAB7B
M3	SLC7A8
M3	KITLG
M3	SERPINB2
M3	PLAU
M3	CXCL5
M3	CCL7
M3	CD109
M3	C15orf48
M3	MT1F
M3	TFPI
M3	FN1
M3	PCOLCE2
M3	RNASE1
M3	MGLL
M3	FBLN5
M3	FABP4
M3	GSDME
M3	MT1H
M3	CXCL1
M3	MT1G
M3	SPP1
M3	SLCO2B1
M3	CCL4L2
M3	FPR3
M3	JAKMIP2
M3	SLC7A11
M3	HAMP
M3	NRP1
M3	CCL20
M3	TREM2
M3	LGMN
M3	CCL18
M3	GPNMB
M3	APOE
M3	PLTP
M3	CCL8
M3	SDS

## Sheet: T0 vs T1_DESeq2 Neutrophils
gene_id	baseMean	log2FoldChange	lfcSE	stat	pvalue	padj	weight	comparison		two-sided DESeq2 Wald-test
CCRL2	6564832752960200	1.34705e+16	0.8285330876486201	1.62582e+16	1.95286e-43	5.51244e-41	1.36994e+16	T1_vs_T0
LGALS3	3648879979665130	1.27076e+16	0.842897642222228	1.50761e+16	2.3255e-35	4.49635e-32	1	T1_vs_T0
MAML2	3148856862694760	1.22489e+16	0.8419025184364447	1.45491e+16	5.92149e-34	5.57164e-30	1.36994e+16	T1_vs_T0
ARG1	7073831413770400	-1.17153e+16	0.8079426858040686	-1.45001e+16	1.20896e-31	8.65622e-30	1350198572496700	T1_vs_T0
BHLHE40	2.4725e+16	1.20707e+16	0.844901556451293	1.42865e+16	2.65752e-30	3.22216e-28	0.6378708012457224	T1_vs_T0
CCDC93	2.1329e+16	1.20199e+16	0.844176566517911	1.42386e+16	5.27876e-31	5.42184e-27	0.6274920176282981	T1_vs_T0
TBC1D2	2.1539e+16	1.19858e+16	0.8466770856729108	1.41562e+16	1.70886e-30	1.47358e-27	0.6406339256054733	T1_vs_T0
GNPDA1	2.07179e+16	1.20719e+16	0.8594391787636583	1.40463e+16	8.11956e-31	6.25473e-27	0.6274920176282981	T1_vs_T0
VEGFA	2.23097e+16	1211253163491700	0.8679119326864563	1.39559e+16	2.89438e-29	1.98189e-26	0.6274920176282981	T1_vs_T0
GADD45A	4503427666203270	-1.13333e+16	0.8243508154189189	-1374815146267330	5.22475e-28	1.47482e-24	1.36994e+16	T1_vs_T0
SLC3A2	167136659551195	1172634618202120	0.8578513802043553	1.36694e+16	1.54585e-28	8.51952e-25	0.6378708012457224	T1_vs_T0
HSD17B4	1.8821e+16	116026790485283	0.8553368577418963	1356504042063560	6.45441e-27	3.26074e-23	0.6378708012457224	T1_vs_T0
TMEM273	1.69945e+16	1.15966e+16	0.8561180642436373	1.35456e+16	8.41489e-27	3.90724e-24	0.6406339256054733	T1_vs_T0
S100A6	4751647992585850	-1.56164e+16	0.11596405951058751	-1346654656649310	2.4611e-25	5.03476e-24	1350198572496700	T1_vs_T0
THBD	3.21487e+16	-108534425673144	0.8172234928309126	-1.32809e+16	2.98883e-24	5.6245e-23	1.36994e+16	T1_vs_T0
MAFB	1.82823e+16	1.16247e+16	0.8841257882141899	1.31483e+16	1.74154e-23	6.59866e-22	0.6378708012457224	T1_vs_T0
FNIP2	1.59837e+16	1.15404e+16	0.8894093348076444	1.29754e+16	1.6882e-23	6.02028e-21	0.6378708012457224	T1_vs_T0
AL035661.1	2621667754596530	-1.05947e+16	0.8301965862547971	-1.27617e+16	2.68279e-21	9.05041e-20	0.6368238725778147	T1_vs_T0
P4HA1	1.3302e+16	1.12185e+16	0.8796625856867234	1275313924062500	2.9944e-22	9.56997e-20	0.6368238725778147	T1_vs_T0
HMOX1	1.39081e+16	1.12896e+16	0.8887769318402224	1.27024e+16	5.73236e-22	1.65484e-18	0.6378708012457224	T1_vs_T0
UBASH3B	1.24025e+16	1.11685e+16	0.879845946866071	1.26937e+16	6.41052e-22	1.76649e-18	0.6378708012457224	T1_vs_T0
SLC8A1	3154325399983920	-1.06242e+16	0.8380512727223921	-1267723405839010	7.90732e-23	1.13234e-19	1350198572496700	T1_vs_T0
PLPP3	1.31161e+16	1.12242e+16	0.8895084459488906	1.26184e+16	1.67151e-21	4.38677e-19	0.6406339256054733	T1_vs_T0
MRPS6	1.48479e+16	1.14205e+16	0.9057578505622657	1.26088e+16	1.88842e-21	4.68571e-18	0.6368238725778147	T1_vs_T0
GM2A	1.21885e+16	1.09113e+16	0.8679423808722876	1.25715e+16	3.0293e-21	4.68571e-18	1	T1_vs_T0
SCARF1	1567470902045110	1.11405e+16	0.8869668972252482	1256021548967470	3.4938e-20	7.85758e-20	0.6368238725778147	T1_vs_T0
TSPAN2	2.31494e+16	-1.02745e+16	0.8189215849936743	-1254638406801730	4.1608e-21	6.18839e-19	1	T1_vs_T0
HINT1	1.25976e+16	1120741535784570	0.8937168791788997	1.25402e+16	4.49688e-21	9.89735e-19	0.6274920176282981	T1_vs_T0
HP	2439067326905870	-1.05161e+16	0.8398141922151631	-1.25219e+16	5.66276e-20	1.17868e-17	0.6406339256054733	T1_vs_T0
ACSL5	1643935394701060	1.11045e+16	0.8905125633871827	1.24698e+16	1.09047e-19	2.12332e-17	0.6406339256054733	T1_vs_T0
SLC25A13	1440420848676170	1.10852e+16	0.8912995924404385	1.24371e+16	1.64374e-19	2.11878e-17	1	T1_vs_T0
TGIF1	1.1163e+16	1.11736e+16	0.8989080147474159	1.24302e+16	1.79295e-21	2.16667e-17	1	T1_vs_T0
TRAF3	1.13717e+16	1108129321595000	0.8944406836770954	1.23891e+16	2.99476e-19	3.50931e-18	1	T1_vs_T0
RNF103	1.03871e+16	1.10331e+16	0.898572120565986	1227850672253270	1.18159e-19	2.07164e-16	0.6406339256054733	T1_vs_T0
GOSR1	1.01612e+16	1.07213e+16	0.8758474619348704	1.22411e+16	1.87503e-18	2.07164e-16	1	T1_vs_T0
SLC43A3	1.36982e+16	1.10782e+16	0.9085875944627732	1.21928e+16	3.39589e-18	5.72803e-17	0.6368238725778147	T1_vs_T0
NUDT16	2.24026e+16	-1.02843e+16	0.8484406319313171	-1.21214e+16	8.13361e-20	1.29973e-16	0.6368238725778147	T1_vs_T0
ARHGAP12	992590964913823	1.0911e+16	0.9004403106034993	1.21174e+16	8.53833e-19	8.92371e-17	1	T1_vs_T0
MAP2K6	1.83178e+16	-1.01572e+16	0.8390034981473574	-1210628228184060	9.78286e-19	1.5232e-15	0.6368238725778147	T1_vs_T0
EAF1	964535658060919	1.09506e+16	0.9053495227617372	1.20954e+16	1.11671e-17	1.68517e-15	0.6406339256054733	T1_vs_T0
DUSP2	1.43865e+16	1.10331e+16	0.9123184298221918	1.20935e+16	1.14328e-18	1.71844e-16	0.6274920176282981	T1_vs_T0
TMEM60	9501487951717630	1.09404e+16	0.9053498469360944	1.20842e+16	1.27997e-18	1.83956e-15	0.6406339256054733	T1_vs_T0
SLC26A11	9782100434940680	1.09452e+16	0.9075886443941144	1.20597e+16	1.72419e-17	2.42036e-16	0.6406339256054733	T1_vs_T0
UCP2	1.95037e+16	-9666179258049340	0.801866922018944	-1.20546e+16	1.83437e-17	2.52741e-15	0.6378708012457224	T1_vs_T0
SAA1	9468858724981370	1.08633e+16	0.9024985182066988	1.20369e+16	2.27324e-17	3.04928e-15	0.6406339256054733	T1_vs_T0
DAP	9784535077331370	1.09679e+16	0.9125090273749281	1.20195e+16	2.80765e-17	3.7063e-16	0.6368238725778147	T1_vs_T0
SPART	9659585482530210	1.08596e+16	0.9036294663539454	1201777788927360	2.86575e-17	3.75756e-15	0.6274920176282981	T1_vs_T0
G6PD	1875228277003230	-1.00996e+16	0.8425623712484507	-1.19868e+16	4.16581e-17	5.23925e-16	0.6274920176282981	T1_vs_T0
GPATCH2L	9349478989288870	1.09097e+16	0.911764887788686	1.19655e+16	5.38887e-17	4.34141e-16	1	T1_vs_T0
PHC1	1.14272e+16	1.10375e+16	0.9238559053149957	1.19472e+16	6.71721e-19	8.25387e-16	0.6274920176282981	T1_vs_T0
PLAU	1.20286e+16	1.08741e+16	0.9103842373711558	119445527312253	6.93223e-18	8.25387e-16	0.6368238725778147	T1_vs_T0
SIGLEC9	1.87721e+16	-9907026990244480	0.8322918616349013	-1.19033e+16	1.13746e-16	8.45877e-16	1	T1_vs_T0
C2CD5	923614828886616	1.08689e+16	0.9183488425951367	1.18352e+16	2.56582e-18	2.88054e-14	0.6378708012457224	T1_vs_T0
TCF20	8653610462355900	1.07561e+16	0.9104135134915606	1.18145e+16	3.28314e-17	3.62478e-15	0.6368238725778147	T1_vs_T0
RALGDS	9158101704368970	1085029670713480	0.9188167319473934	1.1809e+16	3.50753e-16	3.73664e-15	0.6368238725778147	T1_vs_T0
ZBTB1	9346210029119440	1.08608e+16	0.9200976207513001	1180393442350600	3.7248e-16	2.7177e-14	1	T1_vs_T0
ST13	8632140293864070	1.08284e+16	0.9179709016185215	1.1796e+16	4.09105e-17	4.27611e-14	0.6378708012457224	T1_vs_T0
CXorf21	8595281470585280	1.07836e+16	0.91573977312323	1.17758e+16	5.1995e-17	5.25354e-15	0.6378708012457224	T1_vs_T0
ETNK1	8580561139158060	1.08223e+16	0.9191195936047308	1.17746e+16	5.27689e-17	3.64388e-15	1	T1_vs_T0
PTGER4	9072859665765450	1.07786e+16	0.9163203776511164	1.1763e+16	6.05659e-17	6.01921e-15	0.6378708012457224	T1_vs_T0
NDUFV2	9064167773810760	1.07461e+16	0.9154857910763292	1.17381e+16	8.12856e-17	5.25354e-15	1	T1_vs_T0
SLC11A2	1.12826e+16	1.08967e+16	0.9310968049908972	1.1703e+16	1.22977e-15	7.67017e-15	1	T1_vs_T0
RHEB	8733871041702900	1.07593e+16	0.9193746541405554	1170288236013910	1.23197e-15	1.18744e-13	0.6368238725778147	T1_vs_T0
MAPRE2	8325809812103060	1.07388e+16	0.9180116819540809	1.16979e+16	1.30612e-15	1.23722e-14	0.6378708012457224	T1_vs_T0
KIFC3	9967561623253190	1.05439e+16	0.901793939877052	1.16921e+16	1.39828e-15	1.30414e-14	0.6378708012457224	T1_vs_T0
RC3H2	8232944315344770	1.07286e+16	0.9183283946648316	1.16828e+16	1.56078e-15	1.436e-13	0.6368238725778147	T1_vs_T0
COPZ1	836169635709652	1.07874e+16	0.9236846900900375	1.16786e+16	1.63916e-15	1.48559e-13	0.6368238725778147	T1_vs_T0
DUSP16	8205414950197690	1.06606e+16	0.9132252513088018	1.16736e+16	1.73924e-16	1.57622e-13	0.6274920176282981	T1_vs_T0
HK3	1.59869e+16	-9886648647825840	0.8482741202331626	-1.1655e+16	2.16339e-16	1.89256e-14	0.6406339256054733	T1_vs_T0
RGL4	1.72444e+16	-9905797621961890	0.8509612943007769	-1.16407e+16	2.55863e-15	2.20634e-13	0.6406339256054733	T1_vs_T0
ERLIN1	2009309888528990	-1.01113e+16	0.8687295344209179	-1.16391e+16	2.60602e-15	2.24704e-13	0.6274920176282981	T1_vs_T0
PHF1	8505077639233070	1071255154385210	0.9220399302097706	1161831629289080	3.32627e-15	2.75042e-14	0.6406339256054733	T1_vs_T0
RABGAP1	8318417454518050	1.07663e+16	0.9282366935537677	1.15987e+16	4.18379e-16	2.24704e-13	1	T1_vs_T0
NFKBIE	8553577021327490	1070372041373520	0.9228986807978523	1.15979e+16	4.22133e-16	3.51548e-13	0.6274920176282981	T1_vs_T0
VCL	1.70336e+16	-9970050802588400	0.861312661519136	-1157541418815760	5.49054e-16	4.43809e-15	0.6378708012457224	T1_vs_T0
SLC22A1	87854598932923	1.05282e+16	0.9116847883972146	1.15481e+16	7.5452e-16	5.99268e-14	0.6406339256054733	T1_vs_T0
INAFM2	8144897627004350	1.07321e+16	0.9305059601200274	1.15336e+16	8.9362e-17	7.0053e-14	0.6406339256054733	T1_vs_T0
AC096667.1	7915816352580900	1068753671442540	0.9267336925661541	1153247885574470	9.04998e-16	7.04543e-14	0.6368238725778147	T1_vs_T0
CBFB	768156994438113	1066122996271500	0.9283201963627392	1.14844e+16	1.57971e-15	1.2323e-13	0.6274920176282981	T1_vs_T0
EYA3	8868377453537330	1068196608377080	0.9305721727946745	1147892274888350	1.68365e-15	1.28568e-12	0.6274920176282981	T1_vs_T0
SZRD1	8105041093346300	1.07203e+16	0.9340828315224384	1.14768e+16	1.72525e-14	1.28568e-12	0.6406339256054733	T1_vs_T0
LINC00243	9511739244250610	1058532608138400	0.9244459105428564	1.14505e+16	2.33915e-14	1.70116e-12	0.6406339256054733	T1_vs_T0
SLC39A7	7843582283918770	1.06303e+16	0.9284976807590833	1.1449e+16	2.37982e-14	1.71754e-12	0.6378708012457224	T1_vs_T0
MPZL1	1.55554e+16	-9539738303092110	0.8339406591309636	-1.14393e+16	2.65873e-16	1.88164e-12	0.6406339256054733	T1_vs_T0
TMEM121B	8112142727809760	1.05335e+16	0.9208444165282637	1.1439e+16	2.66928e-14	1.88164e-12	0.6378708012457224	T1_vs_T0
DCP1A	8037880797779530	1.06443e+16	0.931500757041532	1.14271e+16	3.06237e-15	1.44417e-12	1	T1_vs_T0
IRAK1	8041731130468320	1.06196e+16	0.9334332669133822	1.13769e+16	5.45159e-15	3.75563e-13	0.6378708012457224	T1_vs_T0
RELB	8201868861793980	1.06257e+16	0.9356671337825128	1.13563e+16	6.90423e-15	3.06881e-12	1	T1_vs_T0
PATL2	1.01539e+16	1.0331e+16	0.9099456952198238	1.13534e+16	7.13533e-15	4.86832e-13	0.6368238725778147	T1_vs_T0
CNTNAP3	2.23105e+16	-9796284895726490	0.8629728728112387	-1.13518e+16	7.26616e-15	4.97541e-13	0.6274920176282981	T1_vs_T0
BATF	9605424348066210	1.06419e+16	0.9385135018028564	1.13391e+16	8.405e-15	5.5752e-12	0.6406339256054733	T1_vs_T0
FAM174A	7566223637389080	1.05465e+16	0.9309357964666216	1132895979215700	9.43182e-15	6.31791e-13	0.6274920176282981	T1_vs_T0
GAB3	7374101638166780	1057633550465500	0.935124182721484	1131008661745310	1.16974e-13	7.58808e-13	0.6274920176282981	T1_vs_T0
MAPK6	7987851090373330	1.05306e+16	0.9321124573933626	1.12976e+16	1.34853e-14	8.52989e-13	0.6368238725778147	T1_vs_T0
NSMCE2	8218052403721230	1.0522e+16	0.9329347250952361	1127840125127110	1.67767e-13	1.04852e-12	0.6378708012457224	T1_vs_T0
ATP1A1	7475865198182980	1.06103e+16	0.9407934080530153	1.1278e+16	1.68484e-13	7.00568e-14	1	T1_vs_T0
LINC00847	7712053526116900	1054109702822040	0.93482593916306	1.1276e+16	1.72409e-13	7.09261e-13	1	T1_vs_T0
SWAP70	75010739820365	1.05853e+16	0.9391764583077082	1.12709e+16	1.82733e-14	1.13226e-11	0.6368238725778147	T1_vs_T0
BMT2	7796260045174910	1059501846800830	0.9401632654029125	1.12693e+16	1.85961e-13	1.13875e-11	0.6378708012457224	T1_vs_T0
SLC37A3	1.3721e+16	-9611555443703460	0.8543796152261137	-1.12497e+16	2.32254e-13	1.39407e-11	0.6378708012457224	T1_vs_T0
CLIC4	7980280851086650	1.05997e+16	0.9424742743966645	1.12466e+16	2.4057e-13	1.43218e-11	0.6368238725778147	T1_vs_T0
VPS26C	7256570215719770	1.0527e+16	0.9360494613269043	1.12462e+16	2.41776e-13	1.44658e-11	0.6274920176282981	T1_vs_T0
TMEM260	1330392903302050	-9671595449656760	0.8605236504620196	-1.12392e+16	2.6175e-13	1.55103e-13	0.6274920176282981	T1_vs_T0
AC087672.2	760586140065966	1046898266706050	0.9316955415139522	1.12365e+16	2.69918e-13	1.58419e-11	0.6274920176282981	T1_vs_T0
SLCO4C1	1.44086e+16	-9592329940547480	0.854066804179449	-1.12314e+16	2.86048e-14	1.64749e-12	0.6274920176282981	T1_vs_T0
CST3	1.46823e+16	-9715590226519340	0.86578835050716	-1.12217e+16	3.19189e-13	1.2343e-11	1	T1_vs_T0
UBE2E1	836802188738029	1.0583e+16	0.9439645454539083	1.12112e+16	3.59357e-14	2.02049e-11	0.6368238725778147	T1_vs_T0
RFX2	1.44311e+16	-9754236387152530	0.8709600545298469	-1.11994e+16	4.1047e-13	2.28671e-11	0.6368238725778147	T1_vs_T0
NOL7	1307663966108690	-9543575266438360	0.8527684576240119	-1.11913e+16	4.49864e-13	1.64115e-11	1	T1_vs_T0
EPSTI1	1.09624e+16	1.0338e+16	0.9250493660822043	1.11756e+16	5.36619e-14	2.91815e-11	0.6406339256054733	T1_vs_T0
KCTD13	7226957107730360	1054870705584130	0.9442340480634794	1.11717e+16	5.60918e-14	3.01422e-11	0.6368238725778147	T1_vs_T0
PSME2	9213437567354340	1.02968e+16	0.9219385244459085	1.11686e+16	5.80591e-14	3.07418e-11	0.6406339256054733	T1_vs_T0
BRWD1	7373247276952840	1.05434e+16	0.9442624402103609	1.11658e+16	5.9963e-14	3.2133e-12	0.6274920176282981	T1_vs_T0
TMTC1	1561155680019530	-9418797115675710	0.8447105948980379	-1.11503e+16	7.13458e-14	2.50813e-12	1	T1_vs_T0
PRPF3	693657267410985	1.05311e+16	0.9448549786369222	1.11458e+16	7.51045e-15	3.93154e-11	0.6368238725778147	T1_vs_T0
AMPD2	1.35461e+16	-9709540958389950	0.8712784592518548	-1114401584853510	7.65863e-14	3.99977e-11	0.6274920176282981	T1_vs_T0
BTBD19	7804404316322340	1.04625e+16	0.938945390671772	1.11428e+16	7.76668e-14	3.99977e-11	0.6378708012457224	T1_vs_T0
NR4A2	1.39683e+16	-9563033737592080	0.8589481862361029	-1.11334e+16	8.62579e-14	4.39319e-12	0.6274920176282981	T1_vs_T0
SMCO4	7809344408344280	1.04378e+16	0.9376606417537765	1.11317e+16	8.78947e-14	3.01422e-11	1	T1_vs_T0
ITGA7	8382589677871430	1.05602e+16	0.9500347072998382	1111559289025940	1.05349e-12	5.21234e-12	0.6406339256054733	T1_vs_T0
PKN1	6933199409814290	1.04801e+16	0.9435611396600235	1.11069e+16	1.16099e-13	5.73165e-12	0.6368238725778147	T1_vs_T0
LPCAT3	1.34663e+16	-9693692963843360	0.8736630715507572	-1.10955e+16	1.3198e-12	4.28044e-12	1	T1_vs_T0
APPBP2	678048941196373	1.04973e+16	0.9461275120922225	1109498596650410	1.32681e-12	6.49743e-12	0.6368238725778147	T1_vs_T0
EPG5	6963073309846600	1.04238e+16	0.9395099123507878	1.10949e+16	1.3283e-12	4.28044e-12	1	T1_vs_T0
PDK3	1.27495e+16	-958132418125982	0.8650201756577685	-1107641700261390	1.63277e-12	7.88457e-12	0.6406339256054733	T1_vs_T0
HELB	7722377993084850	1.04819e+16	0.9469296132144439	1106931994120150	1.76737e-12	8.5035e-12	0.6378708012457224	T1_vs_T0
SURF4	7117934364227170	1.05532e+16	0.9536833781397838	1106573248551120	1.83954e-12	8.74317e-12	0.6406339256054733	T1_vs_T0
TMED8	1.50448e+16	-9546610344421170	0.8637419764612642	-1.10526e+16	2.12913e-12	1.00405e-10	0.6406339256054733	T1_vs_T0
BMX	1.29612e+16	-9657944875737890	0.874357732090339	-1.10458e+16	2.29817e-12	1.07537e-10	0.6406339256054733	T1_vs_T0
AC009506.1	7452853784854070	1.05472e+16	0.9551365096208301	1.10426e+16	2.37981e-12	1.12189e-11	0.6274920176282981	T1_vs_T0
AATK	1.34095e+16	-9682579877800700	0.8769572466959701	-1.10411e+16	2.42029e-12	1.12189e-11	0.6368238725778147	T1_vs_T0
PLAGL2	7757247870928830	1.04272e+16	0.9446622446311748	1103796709375720	2.5064e-12	1.14615e-11	0.6406339256054733	T1_vs_T0
EMILIN2	1391995581784140	-9734473838065100	0.8826839465437929	-1.10283e+16	2.79194e-12	1.29366e-11	0.6274920176282981	T1_vs_T0
MED1	6889025977936810	1.04347e+16	0.9463814760095479	1.10259e+16	2.86646e-13	1.31828e-10	0.6274920176282981	T1_vs_T0
NLRP3	1.47163e+16	-9534217233073430	0.8657342389598214	-1101286838848920	3.31285e-13	1.51229e-10	0.6274920176282981	T1_vs_T0
ZNF107	2.49922e+16	-9418670291614730	0.8558908279856448	-1.10045e+16	3.63434e-12	1.64685e-10	0.6274920176282981	T1_vs_T0
SLC30A1	7063438319636030	1.03588e+16	0.9422896273654576	1.09932e+16	4.11864e-13	1.80932e-10	0.6378708012457224	T1_vs_T0
SINHCAF	662201106425939	1.04274e+16	0.9492318392020186	1.09851e+16	4.50741e-15	1.98411e-10	0.6274920176282981	T1_vs_T0
USP16	6748234131224300	1.04152e+16	0.9491662885744074	1097303735817530	5.15123e-13	2.21844e-10	0.6368238725778147	T1_vs_T0
MSRA	1.22933e+16	-945883466890445	0.8631560045970794	-1095843001557960	6.05405e-13	2.57349e-10	0.6406339256054733	T1_vs_T0
MAFG	7440818660029450	103156282553938	0.9413806340074576	1.0958e+16	6.08436e-13	1.71739e-11	1	T1_vs_T0
TRA2B	1.23731e+16	-9643215832208910	0.880587732121732	-1.09509e+16	6.58008e-13	2.77754e-10	0.6406339256054733	T1_vs_T0
ABCF1	709819699638399	1.03674e+16	0.9473539915602471	1.09436e+16	7.13375e-14	2.99033e-10	0.6406339256054733	T1_vs_T0
WASHC2A	6827734968867970	1.04145e+16	0.9516881114911819	1.09431e+16	7.16742e-13	1.98411e-10	1	T1_vs_T0
ARID2	6501184630434030	1.04275e+16	0.9543272815054381	1.09266e+16	8.6019e-13	3.5235e-11	0.6378708012457224	T1_vs_T0
C1orf52	6531404963702820	1.04182e+16	0.9541304158529694	1.09191e+16	9.34463e-13	3.8083e-11	0.6368238725778147	T1_vs_T0
PLB1	1.25471e+16	-9294860558809000	0.8515265251432345	-1091552674444930	9.71644e-14	3.92697e-11	0.6378708012457224	T1_vs_T0
CBLL1	6525789190778070	1.0379e+16	0.9518629692837045	1.09039e+16	1.10427e-11	4.43342e-11	0.6378708012457224	T1_vs_T0
CHD9	7062794108914540	1.04766e+16	0.9608676961401257	1.09033e+16	1.11167e-13	4.43378e-10	0.6378708012457224	T1_vs_T0
OAT	1.17003e+16	-9512526735688600	0.8726819090489206	-1090033680892460	1.14831e-11	3.06244e-11	1	T1_vs_T0
CHST7	7112961554835080	1.04744e+16	0.9614148505929755	1.08948e+16	1.22076e-11	3.23334e-11	1	T1_vs_T0
CIAO1	6444908418005340	1.04014e+16	0.9548893615655446	1089282985262400	1.24704e-11	3.28048e-11	1	T1_vs_T0
YAF2	6.32035e+16	1.04005e+16	0.9564218402263829	1.08744e+16	1.52686e-11	6.02383e-11	0.6406339256054733	T1_vs_T0
ZBED1	1.22627e+16	-9456729361634100	0.8711049236942099	-1.0856e+16	1.86718e-11	7.31491e-11	0.6368238725778147	T1_vs_T0
TNFRSF10B	6646442184851250	1.03943e+16	0.9594095904976796	1.0834e+16	2.37459e-11	9.20358e-11	0.6274920176282981	T1_vs_T0
ZNF254	1.13213e+16	-9371822792496240	0.865080311047517	-1.08335e+16	2.38922e-11	9.19433e-11	0.6368238725778147	T1_vs_T0
HS2ST1	6956177029881170	1.02861e+16	0.9494859646689283	1.08334e+16	2.39234e-11	9.19433e-11	0.6368238725778147	T1_vs_T0
TTLL4	6931548607079990	1.03687e+16	0.9573610075678637	1.08305e+16	2.46692e-11	6.19452e-11	1	T1_vs_T0
CAPRIN1	6202536437895270	1035583193600950	0.9573375755906974	1.08173e+16	2.84973e-13	1.07305e-09	0.6378708012457224	T1_vs_T0
WASHC5	622967022437505	1033834958702200	0.957084356849609	1080192097283080	3.37077e-11	1.26348e-09	0.6368238725778147	T1_vs_T0
LPXN	6.19966e+16	1034799239299430	0.9580172060861558	1080146820668240	3.38743e-11	1.2807e-09	0.6274920176282981	T1_vs_T0
JADE1	1254789351238870	-9523250722641990	0.8821511951184738	-1079548582526490	3.61545e-12	8.96215e-11	1	T1_vs_T0
PRELID3B	6230171364636680	1.03445e+16	0.9582812306825526	1.07949e+16	3.63907e-11	1.3452e-09	0.6378708012457224	T1_vs_T0
MIB1	6504559907994120	1.03098e+16	0.9555017935629296	1.07899e+16	3.84134e-12	9.28404e-11	1	T1_vs_T0
TRIM27	1.19631e+16	-9394171267356170	0.8712056591959847	-1078295482610360	4.14358e-12	1.51573e-10	0.6368238725778147	T1_vs_T0
UQCRC2	6.3792e+16	103428679728894	0.9594825734287281	1.07796e+16	4.29606e-11	1.5621e-09	0.6368238725778147	T1_vs_T0
ATF2	6184310254617920	1036179414375950	0.9618066514975009	1.07733e+16	4.60399e-12	1.66137e-09	0.6378708012457224	T1_vs_T0
VPS18	6.30507e+16	1.03217e+16	0.9583298743415278	1.07705e+16	4.7431e-11	1.70144e-09	0.6378708012457224	T1_vs_T0
GTF2H1	6400097132651200	1.03458e+16	0.9615337717698419	1.07597e+16	5.33454e-12	1.90547e-09	0.6368238725778147	T1_vs_T0
TUSC2	6549781768800280	1.03035e+16	0.9582486544025317	1.07524e+16	5.77238e-11	2.04645e-09	0.6378708012457224	T1_vs_T0
TREML2	1.12917e+16	-9495659165611460	0.8835147371362386	-1074759567269920	6.08265e-12	1.42555e-11	1	T1_vs_T0
TNFRSF14	6782976552496580	1.03147e+16	0.9600920735956965	1.07434e+16	6.36266e-12	2.22249e-11	0.6406339256054733	T1_vs_T0
SH3BP5L	1.13667e+16	-9285829933468030	0.8643336144790145	-1.07433e+16	6.36974e-12	2.22249e-11	0.6406339256054733	T1_vs_T0
PIP4K2C	6208517802796260	1.03259e+16	0.9618943401480053	1.07349e+16	6.97685e-12	2.4209e-10	0.6368238725778147	T1_vs_T0
TAB3	6118191470606970	1.03331e+16	0.963431480145515	1.07254e+16	7.73905e-12	2.66573e-09	0.6378708012457224	T1_vs_T0
DUSP22	1.13383e+16	-9426748015451030	0.8798353979123897	-1.07142e+16	8.72921e-12	2.9564e-10	0.6378708012457224	T1_vs_T0
SIAH1	6171624761729540	1.03045e+16	0.9617737303257461	1.0714e+16	8.74626e-13	2.9564e-10	0.6406339256054733	T1_vs_T0
CLEC5A	6837589110279920	1.02695e+16	0.9590754548014101	1.07077e+16	9.36134e-12	3.15288e-10	0.6378708012457224	T1_vs_T0
PIGX	1.2597e+16	-9501166023883540	0.8873955697591083	-1.07068e+16	9.45755e-12	3.15402e-10	0.6406339256054733	T1_vs_T0
ZDHHC6	6020714537831230	1028453117353860	0.9631851162411441	1.06776e+16	1.29541e-11	2.83014e-09	1	T1_vs_T0
RBM18	5940642569841730	1.03014e+16	0.9648197773247112	1.0677e+16	1.3043e-11	4.25569e-10	0.6406339256054733	T1_vs_T0
FBXO30	6089354375563710	1028218207764340	0.9632508819112321	1.06745e+16	1.34036e-10	4.36868e-10	0.6378708012457224	T1_vs_T0
SQSTM1	1.40405e+16	3.02865e+16	0.2837334054235456	1.06743e+16	1.3431e-10	2.23834e-10	1.33354e+16	T1_vs_T0
PAPOLG	6031883668641200	1.02849e+16	0.96451508625476845	1.06632e+16	1.5122e-10	3.21301e-10	1	T1_vs_T0
LARP1	5975624657758020	1.03042e+16	0.9664127844058409	1.06623e+16	1.52801e-11	3.22886e-09	1	T1_vs_T0
FHOD1	6237569232914020	1.02761e+16	0.9639835737333179	1.066e+16	1.56559e-11	5.08382e-10	0.6368238725778147	T1_vs_T0
MIR22HG	1.09884e+16	-9413744002757260	0.884113652913114	-1.06477e+16	1.78798e-11	5.71038e-10	0.6406339256054733	T1_vs_T0
SMIM29	6.02938e+16	1024945155636670	0.9631290519260064	1064182576142880	1.90362e-10	4.00071e-09	1	T1_vs_T0
THOC5	1.15659e+16	-9402000902515830	0.8835020953512319	-1064174148763970	1.90534e-11	6.0894e-10	0.6368238725778147	T1_vs_T0
ARIH2	6.10431e+16	1.03274e+16	0.9714909285092888	1.06305e+16	2.14967e-10	6.8343e-10	0.6368238725778147	T1_vs_T0
FAM110A	6308645148216350	1.0227e+16	0.9622289540835578	1.06285e+16	2.19671e-11	7.0508e-10	0.6274920176282981	T1_vs_T0
USP19	6107072490217230	1.02266e+16	0.9624705242090646	1.06254e+16	2.27037e-10	7.14322e-10	0.6368238725778147	T1_vs_T0
KIAA0930	1.05133e+16	-9178925763331080	0.8649448592079795	-1.06122e+16	2.61654e-10	8.18993e-10	0.6368238725778147	T1_vs_T0
POLDIP3	5972633159994050	1.02658e+16	0.9675969883756073	1.06096e+16	2.68938e-11	5.53182e-11	1	T1_vs_T0
BCAS2	1.05531e+16	-9379240556500890	0.8856682141055393	-1.059e+16	3.31535e-10	1.04776e-08	0.6274920176282981	T1_vs_T0
ITPK1	1.15749e+16	-933095336122763	0.88202335096858	-1.0579e+16	3.72789e-11	1.1414e-08	0.6378708012457224	T1_vs_T0
TMEM158	772692767884039	1.01993e+16	0.9641657360044968	1057831831612400	3.7564e-11	1.16328e-08	0.6274920176282981	T1_vs_T0
GPR132	1.14211e+16	-9312278943524780	0.8806745772027749	-1057402948215300	3.93228e-10	1.19194e-08	0.6378708012457224	T1_vs_T0
RNF181	5.86884e+16	1.02262e+16	0.9678552320448687	1.05658e+16	4.29236e-10	1.29675e-08	0.6368238725778147	T1_vs_T0
DYNLT3	6367496130094890	1.02129e+16	0.9671721479092373	1.05595e+16	4.59047e-11	1.37314e-08	0.6368238725778147	T1_vs_T0
MICAL2	1146659071184970	-943117622250319	0.8935566647349714	-1.05546e+16	4.83447e-11	1.43202e-08	0.6368238725778147	T1_vs_T0
STARD3	6062274490997920	1028531354285200	0.97563129345103194	1.05422e+16	5.51844e-11	1.6084e-09	0.6378708012457224	T1_vs_T0
DHX36	5919687214217590	1.01707e+16	0.9648800244565119	1.05409e+16	5.59737e-11	1.10434e-08	1	T1_vs_T0
ETV5	6120048742686650	1027472295569260	0.974808340740559	1054024932520270	5.63493e-11	1.10611e-09	1	T1_vs_T0
SMCR8	5682260668871900	1.02154e+16	0.9712400511197093	1.05179e+16	7.14541e-12	1.36789e-08	1	T1_vs_T0
CASP2	1100550461526710	-9268788789459340	0.8813830952865348	-1051618625207020	7.27593e-11	1.37922e-08	1	T1_vs_T0
CDADC1	9855618413718150	-918284335941507	0.8732285494096204	-1051596785930030	7.29281e-11	2.09534e-08	0.6378708012457224	T1_vs_T0
GBP3	7302048420155940	1008776881605610	0.9599191760634449	1.0509e+16	7.85406e-11	2.23626e-09	0.6406339256054733	T1_vs_T0
PHOSPHO1	1.2007e+16	-912485722266535	0.8684750699758341	-1.05068e+16	8.04106e-11	1.50945e-08	1	T1_vs_T0
EMP3	621855205926257	1.02301e+16	0.9739361410189136	1.05038e+16	8.29475e-11	2.36471e-08	0.6368238725778147	T1_vs_T0
LSM12	5.57865e+16	1.01726e+16	0.9687709024926575	1.05006e+16	8.58726e-11	1.6042e-09	1	T1_vs_T0
PRDM5	980144212013391	-9227268989849790	0.8789121781190071	-1.04985e+16	8.77536e-11	1.62365e-09	1	T1_vs_T0
SESN2	1.07096e+16	-9426947493994340	0.8984927103387471	-1049195768148210	9.4059e-12	2.64987e-09	0.6378708012457224	T1_vs_T0
SCPEP1	1.03546e+16	-9085108643162440	0.8664614744038865	-1.04853e+16	1.00925e-09	1.85846e-09	1	T1_vs_T0
HAT1	1.05549e+16	-9274831300420780	0.8846395866235078	-1.04843e+16	1.01993e-09	2.83709e-08	0.6406339256054733	T1_vs_T0
GTPBP1	1.03377e+16	-9306268908701750	0.8879277385276303	-1048088544247240	1.05749e-09	2.92809e-09	0.6406339256054733	T1_vs_T0
TNF	8149248907098980	1.03521e+16	0.9882630345792557	1.04751e+16	1.12465e-10	3.09982e-09	0.6406339256054733	T1_vs_T0
MED15	594074577662643	1.02501e+16	0.9791695472206362	1.04681e+16	1.2104e-09	3.34087e-09	0.6368238725778147	T1_vs_T0
CDKN1A	8470024994912200	1.00981e+16	0.9650476285759629	1.04639e+16	1.2656e-09	3.47743e-09	0.6368238725778147	T1_vs_T0
SRSF10	5.76771e+16	1020815264217580	0.97688113202812	1044973877321440	1.46929e-09	2.64987e-09	1	T1_vs_T0
ARHGEF6	1.12918e+16	-9363763278651220	0.8961361359198475	-1.0449e+16	1.48014e-10	2.64987e-09	1	T1_vs_T0
FNTA	5.70213e+16	1.01876e+16	0.9764204545113244	1.04336e+16	1.74094e-09	4.73282e-09	0.6378708012457224	T1_vs_T0
KBTBD7	1.04426e+16	-9247477718823180	0.8874812283102358	-1.04199e+16	2.01136e-10	5.44356e-08	0.6378708012457224	T1_vs_T0
PDXK	6.1685e+16	1016288023970030	0.9757928610819193	1.0415e+16	2.11803e-10	5.71616e-09	0.6368238725778147	T1_vs_T0
LLPH	5.66923e+16	1.01948e+16	0.9789495155638771	1.04141e+16	2.13875e-09	5.73711e-09	0.6378708012457224	T1_vs_T0
APH1B	9964643290819960	-9.23972e+16	0.8880588160397888	-1040440266222240	2.36736e-10	4.12369e-09	1	T1_vs_T0
TRPS1	1.03303e+16	-9010105347168220	0.8661861874391179	-1.0402e+16	2.42675e-10	6.49164e-09	0.6368238725778147	T1_vs_T0
RRBP1	987809649755301	-930399399760233	0.8946232967397001	-1.03999e+16	2.4819e-09	6.57073e-08	0.6406339256054733	T1_vs_T0
MED31	5.71809e+16	1020772317731880	0.9818821835229986	1039607739972770	2.58351e-09	6.8506e-10	0.6368238725778147	T1_vs_T0
CYTOR	1.01004e+16	-928041211711665	0.8928590274736254	-1039403963173880	2.63932e-09	6.95675e-09	0.6378708012457224	T1_vs_T0
VPS37B	1.13527e+16	-93057447347334	0.8961354766150069	-1.03843e+16	2.92288e-10	7.63772e-11	0.6406339256054733	T1_vs_T0
MTMR14	5576232626389520	1.01522e+16	0.9814065150753446	1.03445e+16	4.4301e-10	1.17172e-07	0.6274920176282981	T1_vs_T0
CRBN	9529787477428340	-9162966515086490	0.8863566732740603	-1.03378e+16	4.75388e-10	1.24666e-07	0.6274920176282981	T1_vs_T0
GALNT3	1008479232403330	-9249479500268110	0.8948488650069225	-1.03364e+16	4.82521e-10	1.2447e-07	0.6406339256054733	T1_vs_T0
DERL2	5395885429419470	1.01563e+16	0.9831430292451816	1033040881924210	5.13413e-10	1.32102e-07	0.6368238725778147	T1_vs_T0
LTF	1.07354e+16	-8858667608144150	0.8577796151562168	-1032744011587500	5.29549e-10	8.82658e-09	1	T1_vs_T0
KIF3C	5575796176795050	1.01384e+16	0.9823596419211142	1.03204e+16	5.69752e-09	1.45111e-08	0.6406339256054733	T1_vs_T0
RAB37	1.18707e+16	-914178250638859	0.886036827004288	-1.03176e+16	5.86652e-11	1.49433e-07	0.6378708012457224	T1_vs_T0
H6PD	9389949677506970	-9063167323533140	0.8787375762556348	-1031384974129810	6.10074e-11	1.54748e-07	0.6378708012457224	T1_vs_T0
MPP7	1.07475e+16	-9172486541447990	0.8900445910141431	-1.03056e+16	6.64422e-10	1.699e-07	0.6274920176282981	T1_vs_T0
SCN1B	5.739e+16	1.01287e+16	0.9833343702350275	1.03004e+16	7.01645e-10	1.75011e-08	0.6406339256054733	T1_vs_T0
INPP4A	9318346102887630	-9139479475618180	0.8904308940523011	-1.02641e+16	1.02261e-09	1.64768e-07	1	T1_vs_T0
TP53INP2	991631559038341	-916463958669184	0.8939962335882613	-1025131789415640	1.16741e-08	2.93645e-08	0.6274920176282981	T1_vs_T0
U2SURP	9414986359016560	-9210071128770650	0.8987538828038188	-1.02476e+16	1.21317e-08	3.03916e-08	0.6274920176282981	T1_vs_T0
HSP90AB1	5649097502100130	1.01263e+16	0.9892215654832492	1.02366e+16	1.35951e-09	3.34225e-07	0.6368238725778147	T1_vs_T0
WDTC1	9943421318545580	-9129542533967580	0.8924768243298762	-102294449391698	1.46356e-13	2.32904e-07	1	T1_vs_T0
DENND2D	5.62606e+16	1.01084e+16	0.9889670135553359	1.02212e+16	1.5941e-08	3.89678e-08	0.6378708012457224	T1_vs_T0
PLEKHO1	5766545926667320	1.00659e+16	0.985486494505919	1021411209809060	1.71442e-08	2.71707e-09	1	T1_vs_T0
B3GNT2	9471513755255420	-916004844309379	0.8976861855686274	-1.02041e+16	1.90143e-08	4.62938e-08	0.6378708012457224	T1_vs_T0
CLINT1	8877188778767760	-8939970519790050	0.8767425984817675	-10196801815346	2.04909e-09	5.03099e-08	0.6274920176282981	T1_vs_T0
NASP	9922213198478930	-9138536533995730	0.8966474233801761	-1.01919e+16	2.15521e-09	5.24971e-07	0.6274920176282981	T1_vs_T0
EPM2AIP1	5.33778e+16	1.00744e+16	0.9884985551669977	1.01916e+16	2.16129e-08	5.20795e-09	0.6368238725778147	T1_vs_T0
ALDH2	9896110966020120	-9103094632497010	0.8943845676047507	-1.01781e+16	2.4848e-08	5.91706e-08	0.6368238725778147	T1_vs_T0
SULT1A1	1.066e+16	-915254507104447	0.8997456713713765	-1.01724e+16	2.63422e-08	6.21122e-08	0.6406339256054733	T1_vs_T0
GNPTG	5238302897513230	1.00516e+16	0.9886829334821922	1016665570175360	2.79335e-08	6.58922e-08	0.6378708012457224	T1_vs_T0
RPS14	9786194942122600	-8922416277236130	0.8778113795972591	-101643889389196	2.85909e-08	6.7292e-08	0.6368238725778147	T1_vs_T0
ABHD13	9166251570480460	-9200728239957750	0.9060942407667931	-1015427295087040	3.17165e-09	7.51758e-08	0.6274920176282981	T1_vs_T0
NR1D1	6171807376471330	1012399696242810	0.9970515323361118	1.01539e+16	3.18264e-08	7.41741e-08	0.6406339256054733	T1_vs_T0
PGM1	9242343380758890	-9132066614234220	0.8993695342066715	-1.01539e+16	3.18531e-09	4.92705e-07	1	T1_vs_T0
DCUN1D3	5836186266172710	1.00379e+16	0.9891027745265958	1.01485e+16	3.36388e-09	7.82626e-08	0.6368238725778147	T1_vs_T0
SLF1	8744076003418600	-9157634250258880	0.9024195349261734	-1.01479e+16	3.38682e-08	7.96629e-08	0.6274920176282981	T1_vs_T0
MAD2L1BP	5159535299674330	1.00272e+16	0.9887751229028906	101410111500919	3.63319e-09	8.38856e-08	0.6368238725778147	T1_vs_T0
2006-09-01	9036766523644200	-9065125306563790	0.8940210309515504	-1.01397e+16	3.68143e-09	8.45385e-08	0.6378708012457224	T1_vs_T0
PGGHG	9878134877966070	-9106983780507450	0.8983399137270015	-1.01376e+16	3.76345e-09	5.72963e-08	1	T1_vs_T0
TIPARP	8633881673921850	-9018771065268380	0.8902105719383836	-1.01311e+16	4.02291e-08	9.12899e-08	0.6406339256054733	T1_vs_T0
AKTIP	5366941594182320	1.00558e+16	0.9926141086298101	1013058836493650	4.0421e-09	9.17777e-08	0.6378708012457224	T1_vs_T0
AC104695.2	5668464059309290	996746131078074	0.98408466532927	1.01287e+16	4.1225e-08	9.3254e-08	0.6378708012457224	T1_vs_T0
MGAT4A	5.4585e+16	1.00472e+16	0.9926825570673395	1.01213e+16	4.44619e-09	1.01482e-06	0.6274920176282981	T1_vs_T0
UGGT1	9315797416063860	-9143283874560750	0.903498787197281	-1.01199e+16	4.51047e-08	1.01212e-06	0.6406339256054733	T1_vs_T0
TXNDC17	8830627574778780	-9089629795474150	0.9006448550554697	-1.00924e+16	5.97178e-09	8.7143e-08	1	T1_vs_T0
SUPT6H	8832261348259910	-9103912152665960	0.9024241791303977	-1.00883e+16	6.22476e-08	1.38966e-06	0.6368238725778147	T1_vs_T0
ATP5IF1	8536717277593890	-893879451262545	0.8861243937379472	-1008751657870380	6.27366e-09	1.39545e-07	0.6368238725778147	T1_vs_T0
CLDND1	8534024214950960	-910422286408073	0.9026949037039275	-1.00856e+16	6.39709e-09	1.41255e-06	0.6368238725778147	T1_vs_T0
ARRDC4	5.65669e+16	1000489958117910	0.9921503215397556	1.00841e+16	6.49867e-09	1.45105e-06	0.6274920176282981	T1_vs_T0
PER1	1.03257e+16	-9077092449297950	0.9004883784540635	-1.00802e+16	6.75964e-09	1.49846e-06	0.6274920176282981	T1_vs_T0
AC093673.1	9120387962319480	-9180135614972940	0.9107788651064177	-1.00794e+16	6.81172e-09	1.4908e-06	0.6378708012457224	T1_vs_T0
CEBPZOS	1.03407e+16	-9188162370037330	0.9123222552390348	-1.00712e+16	7.40833e-09	1.6028e-07	0.6406339256054733	T1_vs_T0
C1orf122	5166829227776750	996471315401588	0.9911013972661649	1.00542e+16	8.80502e-09	1.89288e-06	0.6378708012457224	T1_vs_T0
TPP1	1654654164511830	1.93237e+16	0.19226679370012723	1.00504e+16	9.14525e-10	1.30497e-06	1	T1_vs_T0
HLA-DRB1	1.12479e+16	-9063569760657750	0.9018196154325417	-1.00503e+16	9.15757e-09	1.95325e-08	0.6406339256054733	T1_vs_T0
XPC	9327422046768140	-9028005495728290	0.8984762636668049	-1.00481e+16	9.3628e-09	1.98999e-07	0.6406339256054733	T1_vs_T0
GOLGA1	9323147166715360	-9060785024545200	0.9022524965777031	-1.00424e+16	9.92249e-09	2.10155e-06	0.6406339256054733	T1_vs_T0
PTPN22	9171532182999250	-9031353950884530	0.8993437274638316	-1.00422e+16	9.94713e-09	1.40385e-07	1	T1_vs_T0
DGKD	9384620449623500	-898281968305668	0.8946260947399409	-1004086482148480	1.00787e-07	2.13989e-07	0.6368238725778147	T1_vs_T0
MTRNR2L3	5595457487820000	9867449642911490	0.9838034378333973	1.00299e+16	1.12631e-07	2.36912e-06	0.6368238725778147	T1_vs_T0
ZNF333	5.2563e+16	1.00119e+16	0.9984600668184664	1.00273e+16	1.15612e-07	2.4208e-06	0.6368238725778147	T1_vs_T0
ALCAM	9653967930296810	-8869006536130760	0.885144647441658	-1.00198e+16	1.24706e-07	2.58909e-06	0.6378708012457224	T1_vs_T0
DACH1	868838596948609	-8917912930435350	0.8903277375271821	-1.00164e+16	1.29071e-07	2.67494e-07	0.6368238725778147	T1_vs_T0
WIPI1	863593139880407	-9009106280984940	0.9000877944079582	-1.00091e+16	1.38953e-07	2.91263e-06	0.6274920176282981	T1_vs_T0
MAGT1	8215785725945420	-905331470152968	0.9046167929963299	-1.00079e+16	1.40707e-07	2.93941e-06	0.6274920176282981	T1_vs_T0
CD83	3.31154e+16	1.23691e+16	1.23774e+16	999332270361212	1.63024e-07	1.64398e-07	1.36953e+16	T1_vs_T0
PYGL	2316740773426430	-1.49421e+16	0.14952783086824284	-9992844834765600	1.63812e-07	1.64605e-06	1.36953e+16	T1_vs_T0
ZNF354A	1.18856e+16	-8781322427427530	0.8791455052452043	-998847446189049	1.71196e-09	3.50019e-07	0.6368238725778147	T1_vs_T0
SF3A3	5550194849132210	9972860377689490	0.9984865913714583	998797626715387	1.72058e-08	2.31829e-06	1	T1_vs_T0
PLIN2	2813165581231240	1.21667e+16	1.21849e+16	9985137144457910	1.77056e-08	2.36912e-06	1	T1_vs_T0
SRP9	8519927764517080	-9048418431458340	0.9065271690399384	-9981408986386040	1.83837e-07	3.73989e-06	0.6378708012457224	T1_vs_T0
HELZ	823089670142667	-8995522438733410	0.9015159311825586	-9978217941122330	1.89846e-07	2.52279e-06	1	T1_vs_T0
PPIP5K2	9051527783410450	-901711574649634	0.9037406874134921	-9977547621877400	1.91132e-07	3.88166e-07	0.6368238725778147	T1_vs_T0
UPB1	6789799883173190	993797702813018	0.9962879870903838	9975004373136740	1.96093e-07	3.96261e-06	0.6378708012457224	T1_vs_T0
FOXJ2	5464026364959350	9984344303996340	1.00135e+16	997089013745065	2.04389e-07	4.11654e-06	0.6378708012457224	T1_vs_T0
TDRD9	9012551111369760	-9040265880444950	0.9068726194596022	-9968617076378340	2.0912e-08	4.17978e-07	0.6406339256054733	T1_vs_T0
ACBD5	4.82435e+16	9951585630023640	100048055814138	9946805611606260	2.60408e-07	3.40202e-06	1	T1_vs_T0
NDUFC1	5146429389748400	99062463882968	0.9965583202533275	9940458262170350	2.77547e-07	5.64495e-07	0.6274920176282981	T1_vs_T0
ZNF316	5123034364459330	9883363579017740	0.9968820168202279	9914276125215780	3.60863e-09	7.16103e-07	0.6368238725778147	T1_vs_T0
DCAF10	8438450677993580	-9013922951386300	0.9104519565208085	-9900492702362910	4.14229e-07	8.17982e-06	0.6378708012457224	T1_vs_T0
AP2M1	8983303201974800	-8807293582808970	0.8907210074634045	-9887825154018070	4.7013e-08	9.25356e-07	0.6378708012457224	T1_vs_T0
CTSH	1.00401e+16	-8926156637822530	0.9028888707557827	-9886218478195100	4.77734e-08	9.49709e-07	0.6274920176282981	T1_vs_T0
YWHAQ	8526613516253940	-8867142949931860	0.8969312541862909	-9886089829678490	4.78348e-07	6.08478e-07	1	T1_vs_T0
MILR1	5280099761809780	98598114512832	0.9975767537719836	9883762240851950	4.89595e-08	9.55941e-08	0.6368238725778147	T1_vs_T0
PLEKHG3	9658045795053860	-8800516120404300	0.8906808409037095	-988066175474826	5.04983e-08	9.97443e-07	0.6274920176282981	T1_vs_T0
UBE2F	8497614848536510	-9005401814511830	0.911970609670027	-9874662318087420	5.36132e-08	1.05293e-05	0.6274920176282981	T1_vs_T0
WDFY2	8795857141781710	-8922865072803990	0.903851323296991	-9872049575870430	5.50285e-08	6.9769e-06	1	T1_vs_T0
RBP7	9169787041599290	-8924925501512760	0.9044995369910265	-9867252703304930	5.77239e-09	1.11276e-05	0.6368238725778147	T1_vs_T0
AGAP2	8282440673798860	-8935203903495330	0.9055936651185981	-9866681103964170	5.80537e-08	1.11557e-05	0.6368238725778147	T1_vs_T0
VCAN	9385491380772740	-87837240765444	0.8925364674164146	-9841305534518100	7.47347e-09	1.44381e-06	0.6274920176282981	T1_vs_T0
ORM1	884165712195781	-897696594756301	0.9123029810984074	-9839895444334500	7.57896e-08	9.48473e-07	1	T1_vs_T0
PHACTR2	7825644544855920	-8893733876393820	0.9039066124650976	-9839217629063680	7.63019e-08	1.44381e-06	0.6406339256054733	T1_vs_T0
CEACAM4	9019974376194090	-8788803512520340	0.8942833401332984	-9827761647902690	8.54979e-08	1.05293e-05	1	T1_vs_T0
DGLUCY	9034266194970660	-885712932724406	0.9019689409790808	-981977197311219	9.25527e-08	1.74794e-05	0.6378708012457224	T1_vs_T0
VPS29	800479052690371	-8972474081299670	0.913798828177451	-9818872387038450	9.33822e-08	1.7872e-06	0.6274920176282981	T1_vs_T0
STK16	8042886211151320	-8923942014956110	0.9093300072746687	-9813755120324080	9.82431e-08	1.19844e-05	1	T1_vs_T0
VTI1A	7878771817992400	-8886153107080890	0.9065916555220637	-9801715086340350	1.1069e-06	2.11189e-06	0.6274920176282981	T1_vs_T0
CCM2	4921422719875960	9887661914259530	1.00896e+16	979980683512688	1.12801e-07	2.11409e-06	0.6368238725778147	T1_vs_T0
ZCCHC10	4884610997101470	9870299135273810	1.00808e+16	979115665387336	1.22882e-07	2.27815e-05	0.6378708012457224	T1_vs_T0
SUMF1	7647612662824880	-8842803490355150	0.90338571184288	-9788513781467820	1.26136e-07	2.36991e-05	0.6274920176282981	T1_vs_T0
LIPN	9092979334178700	-8760038238753650	0.8952260739063748	-9785280494041780	1.30234e-06	2.39977e-05	0.6378708012457224	T1_vs_T0
CAMKK1	4792186133605870	9880598866565350	1.01019e+16	9780948277840090	1.35931e-06	1.64264e-05	1	T1_vs_T0
DCAF5	8133582732921730	-8953391821588320	0.915423559238391	-9780600172708370	1.36399e-07	2.50988e-06	0.6368238725778147	T1_vs_T0
PSPC1	7480904014194500	-8869219385843100	0.9077999059242161	-9770015757837620	1.51429e-06	2.77801e-05	0.6368238725778147	T1_vs_T0
TCP11L2	8349598369684900	-8921003364734630	0.9137720140864961	-976283277142496	1.6255e-06	2.96818e-06	0.6378708012457224	T1_vs_T0
MXI1	8286574094752160	-8750685948396020	0.8966315829754369	-9759511168854010	1.67963e-06	3.05781e-05	0.6378708012457224	T1_vs_T0
RPS23	8860330541323150	-892394677340161	0.9145224277938199	-9758040374066710	1.70416e-06	3.14435e-06	0.6274920176282981	T1_vs_T0
OTULINL	7709640560105270	-8887516106023820	0.9115384071211841	-9750018251114980	1.84435e-06	2.19449e-05	1	T1_vs_T0
SMIM3	8037815634898490	-8904399667956100	0.9135528968807158	-9746999542511180	1.90001e-07	3.43837e-06	0.6378708012457224	T1_vs_T0
SESTD1	5454903446364150	9873892845460580	1013310869283010	9744189216530370	1.95332e-06	3.58261e-05	0.6274920176282981	T1_vs_T0
DDX42	8185274356102250	-8975898079915080	0.9212519145704624	-9743152701180690	1.97335e-07	3.60862e-07	0.6274920176282981	T1_vs_T0
TOB1	1.11066e+16	-2.83512e+16	0.2917666338090339	-9717064714182770	2.55027e-07	2.2405e-05	1350198572496700	T1_vs_T0
NDUFA4	7607952617563340	-8834357092464770	0.9093940494636727	-9714553441024770	2.61392e-07	4.67449e-05	0.6378708012457224	T1_vs_T0
DGKZ	7594794368284150	-8717886763273180	0.8975193633994643	-971331329304487	2.64593e-06	4.68629e-06	0.6406339256054733	T1_vs_T0
PPP1R35	7649679793874460	-8840902241104830	0.9101892794942138	-9713256836004110	2.6474e-06	4.68629e-06	0.6406339256054733	T1_vs_T0
RNPC3	7580008103860400	-8883202563395000	0.9153702865071928	-9704490843034590	2.88513e-06	5.09218e-07	0.6406339256054733	T1_vs_T0
HLA-DRA	9447055659173100	-8672601738531230	0.8936921260884964	-9704238725353210	2.89227e-07	5.11195e-05	0.6378708012457224	T1_vs_T0
USP47	8102420392996520	-8971945674400920	0.9256446302661253	-9692645947528980	3.24023e-07	5.71969e-06	0.6368238725778147	T1_vs_T0
MXD3	7804839740992050	-8841419501272040	0.9133834544441853	-9679855112606830	3.67236e-06	6.44502e-07	0.6368238725778147	T1_vs_T0
NFYA	7656478359444850	-8899007974169340	0.919465589397725	-9678456787054350	3.72293e-06	6.50424e-06	0.6378708012457224	T1_vs_T0
SOAT1	7960417334028940	-874880697421873	0.9051149341769926	-9665962458319050	4.20647e-06	7.3022e-06	0.6378708012457224	T1_vs_T0
CCDC59	7355091358059620	-8858367144597360	0.9164710853930382	-9665735543416910	4.2158e-07	7.3022e-06	0.6378708012457224	T1_vs_T0
CAMP	8090103993717460	-8762848244683900	0.9076501039952579	-9654434243010540	4.7075e-07	8.04971e-06	0.6406339256054733	T1_vs_T0
RPS6KA5	8416191087796220	-8780142833774980	0.9097828585869931	-9650811455616610	4.87683e-07	8.31569e-06	0.6406339256054733	T1_vs_T0
WIPI2	7818751413187580	-8842686695374450	0.9168226566560028	-9644926018328400	5.16484e-07	8.80972e-06	0.6368238725778147	T1_vs_T0
IQGAP2	5908720416612200	-2241278779698670	0.23255055064032612	-9637813256203130	5.53546e-07	4.62285e-06	1.36994e+16	T1_vs_T0
ZADH2	4990591490231500	9771748814922890	1.014e+16	9636831533516070	5.58863e-07	9.50588e-07	0.6368238725778147	T1_vs_T0
PCGF3	7711711042261450	-888968680640764	0.9225476876463068	-9636018739679320	5.63304e-07	6.31391e-06	1	T1_vs_T0
SIAH2	7431400171703170	-8894462663237290	0.9236955150032713	-962921495099583	6.01875e-07	0.000101482	0.6406339256054733	T1_vs_T0
CCDC125	7770488259168600	-8823552347110250	0.9166513262192794	-9625854558573450	6.21878e-07	6.91036e-06	1	T1_vs_T0
TAF13	7434738931574790	-8846643758982380	0.9192759492208015	-962349092944398	6.36341e-07	0.000107424	0.6378708012457224	T1_vs_T0
ZMYM5	7068523895582690	-8841722473374730	0.9191257804144718	-9619708925352560	6.60177e-07	1.10387e-05	0.6406339256054733	T1_vs_T0
FOXO1	7977599997875550	-8807089250338400	0.9155867572510172	-9619065785509010	6.64318e-07	7.3165e-06	1	T1_vs_T0
ING3	7428616364012740	-882281826966537	0.9172467117426678	-961880610387034	6.65997e-07	7.3165e-06	1	T1_vs_T0
CSAD	7263699938654450	-8824353853623280	0.9180091381208986	-96124902108122	7.08152e-07	0.000118266	0.6378708012457224	T1_vs_T0
S1PR4	8305936687621240	-8825688629705970	0.9184584234743127	-9609241315813140	7.30855e-07	0.000121198	0.6406339256054733	T1_vs_T0
RNF139	7468929141949380	-8847900740614840	0.921219035406283	-9604557006046530	7.64861e-07	0.000126898	0.6368238725778147	T1_vs_T0
CUTC	741755077806864	-8692026959074680	0.905102001552192	-9603367293596090	7.73744e-07	8.42837e-06	1	T1_vs_T0
PARK7	7477550050740420	-8865210179560830	0.9232801380877822	-9601863848085900	7.85116e-07	0.000129691	0.6378708012457224	T1_vs_T0
DISC1	7590344207617950	-8713660019700770	0.9076569305105605	-9600169102217180	7.98134e-07	0.000130916	0.6406339256054733	T1_vs_T0
FRYL	737566773207801	-8847320761206620	0.9215990008463386	-9599967831000030	7.99694e-07	0.000131599	0.6368238725778147	T1_vs_T0
STX10	7784785520518800	-8633494568241630	0.8997761783867759	-9595157968863740	8.37887e-07	0.000137286	0.6378708012457224	T1_vs_T0
CA4	774124236661515	-8781955297300940	0.9155409978860258	-9592093983315190	8.63151e-07	1.41044e-05	0.6378708012457224	T1_vs_T0
ARL6IP6	7727498868645740	-8771499280057160	0.9149291051455061	-9587080824871320	9.06124e-07	1.47911e-05	0.6368238725778147	T1_vs_T0
RPLP2	7919306095470400	-8773385365124500	0.9160992420682608	-9576894033136610	1.00007e-06	0.000107424	1	T1_vs_T0
SNX2	7700424194875430	-8733802012175630	0.9126693746549742	-9569513620940070	1.0741e-05	1.73355e-05	0.6406339256054733	T1_vs_T0
SYCP2	761795589952632	-8880703401443930	0.9280528969101447	-9569178040401910	1.07759e-05	0.000177088	0.6274920176282981	T1_vs_T0
SLC4A1AP	7247627766741060	-8842332752803310	0.9242945821380849	-9566574254226570	1.10507e-05	0.000177405	0.6406339256054733	T1_vs_T0
RFX1	7316160655583800	-8793746384339210	0.9192908372248836	-9565793575062050	1.11344e-05	0.000179047	0.6378708012457224	T1_vs_T0
ATP5MD	7213792444484880	-8844464752884610	0.9251758743578167	-9559765875892230	1.18023e-06	0.00012504	1	T1_vs_T0
ZNF787	7474581910968890	-8590613243867270	0.8995551717787539	-954984587202189	1.29889e-05	2.08108e-07	0.6368238725778147	T1_vs_T0
DNASE2	5092579864399520	9669391113869010	1.01281e+16	9547130534147440	1.33338e-05	2.12722e-05	0.6378708012457224	T1_vs_T0
WDR37	6942855104854560	-869992427609808	0.9116364201280981	-9543195164225240	1.38498e-05	0.000220736	0.6368238725778147	T1_vs_T0
CCL3	4904537075921150	1.28976e+16	1.35263e+16	9535248967823060	1.49526e-05	0.000116631	1.36953e+16	T1_vs_T0
OTUB1	6869473802512420	-872388599886134	0.9150415636822831	-953386856412832	1.51529e-05	0.000157094	1	T1_vs_T0
IL10RB-DT	4.52043e+16	9715244067853610	1.01906e+16	9533515691833860	1.52045e-05	0.000241062	0.6368238725778147	T1_vs_T0
RALGPS2	791996334517901	-876733144213422	0.9196993675715376	-9532823171646100	1.53063e-05	2.45643e-05	0.6274920176282981	T1_vs_T0
CDC37	6967069434182770	-868149352590434	0.9115456668339244	-952392605414692	1.66757e-05	0.000266925	0.6274920176282981	T1_vs_T0
ARHGAP24	962373627913016	-8746604612306490	0.9192428225081354	-9515009960525510	1.81695e-06	2.85363e-05	0.6378708012457224	T1_vs_T0
KLF9	6891545415041780	9517692557410240	1.00083e+16	9509796832165260	1.91035e-05	0.000195432	1	T1_vs_T0
APOL1	9746858897618930	-8588591131733630	0.9031487725819309	-9509608375130140	1.91382e-06	3.04758e-05	0.6274920176282981	T1_vs_T0
PSMC6	7210677339238270	-8793453179151430	0.9257480539097086	-9498754161042060	2.12416e-05	0.000331893	0.6378708012457224	T1_vs_T0
GMFB	7123246759050540	-877790970187549	0.9242288411767696	-9497550077207130	2.14886e-05	3.33444e-05	0.6406339256054733	T1_vs_T0
TMEM91	7645578997405920	-8610893547536310	0.9067331015263229	-9496613207394120	2.16828e-06	3.37048e-05	0.6378708012457224	T1_vs_T0
RAB11FIP4	7693702057157560	-8730143598980410	0.9194353584903512	-9495114059257730	2.1997e-05	3.40189e-05	0.6378708012457224	T1_vs_T0
ABAT	7142513310439840	-8756280649463730	0.9224278479383583	-9492645597196750	2.25244e-05	0.000228015	1	T1_vs_T0
GTF2F2	679264293807168	-8810260521752090	0.9281509884323066	-9492270795975840	2.26055e-05	0.000354477	0.6274920176282981	T1_vs_T0
TSHZ3	703038310052182	-8763464840507740	0.9234975724158366	-948942921158183	2.32303e-05	3.55895e-05	0.6406339256054733	T1_vs_T0
USP1	710524142156673	-8782948345445810	0.9258645994332388	-9486212509714950	2.39581e-05	3.66117e-05	0.6406339256054733	T1_vs_T0
KLF4	8625239346292660	-8713652462340440	0.9186185173826358	-9485605066146200	2.40981e-05	0.000368917	0.6378708012457224	T1_vs_T0
TUBA1C	4891962913770910	9765576932404120	1.02979e+16	948303532240209	2.46992e-10	3.7554e-05	0.6406339256054733	T1_vs_T0
PIK3C3	6970602934770650	-8754235727331090	0.9232241053138792	-9482243451989170	2.48874e-05	0.000377451	0.6406339256054733	T1_vs_T0
ATF7	6923438367166570	-8767257887518430	0.9258593995760237	-9469318874478350	2.81674e-06	0.000426903	0.6378708012457224	T1_vs_T0
PTPRA	696786935664909	-8726045971955970	0.9216040542675568	-9468324202296370	2.84369e-05	4.34854e-05	0.6274920176282981	T1_vs_T0
TRIQK	77750731122929	-8721174355653330	0.9211371383487958	-9467834910322540	2.85704e-05	0.000431564	0.6368238725778147	T1_vs_T0
POLR2G	4460595434058310	9684420751400780	1.02293e+16	946729437656045	2.87186e-05	4.38074e-05	0.6274920176282981	T1_vs_T0
RABIF	7056548167703540	-8756426959877420	0.9253612200911285	-9462712257398350	3.00057e-06	0.000449022	0.6368238725778147	T1_vs_T0
SRBD1	7002983698514630	-873668232984492	0.9233220033635496	-9462226934935210	3.01453e-06	0.000449022	0.6378708012457224	T1_vs_T0
KIAA1324	7088457041325470	-8719491230245080	0.92152088460464	-946206578268273	3.01919e-06	4.56032e-05	0.6274920176282981	T1_vs_T0
SEC63	689918053539653	-8661935747441920	0.9158073165493873	-9458251305611620	3.13136e-05	0.000471819	0.6274920176282981	T1_vs_T0
PCM1	7366294357675020	-8777440824157550	0.9289508993594208	-9448767238623950	3.42845e-06	3.39074e-05	1	T1_vs_T0
SLC46A3	6988474563331760	-8767791840375570	0.9283182085623979	-9444812952611860	3.5604e-06	0.00052037	0.6406339256054733	T1_vs_T0
PITPNM1	6963927400967930	-8612676983842890	0.9121438197545896	-944223574979669	3.64909e-05	5.32655e-05	0.6368238725778147	T1_vs_T0
STAMBP	6779751071360690	-8750065912766770	0.9276127639771794	-943288649376761	3.98956e-05	5.80957e-05	0.6368238725778147	T1_vs_T0
XRCC4	683614618428727	-8634197149062910	0.9154240182027379	-9431910215786700	4.02687e-06	3.90274e-05	1	T1_vs_T0
SUCLG1	6827066081482550	-8682099100098950	0.9205922207081464	-9430993337550070	4.06223e-06	5.89156e-06	0.6378708012457224	T1_vs_T0
ZBED5	7164947354043320	-875144880672177	0.9280562966885619	-9429868465898230	4.10604e-06	5.91525e-05	0.6406339256054733	T1_vs_T0
CARS2	6962065361967940	-877429518918053	0.930615596741936	-9428484994125540	4.16055e-06	5.97951e-05	0.6406339256054733	T1_vs_T0
PHC3	673772700620477	-8736669740247600	0.9273217514380921	-9421400637587500	4.4511e-07	0.000429237	1	T1_vs_T0
POC1B	689294869833767	-8739591767136610	0.9282311857298381	-9415317974115420	4.71653e-06	0.000449022	1	T1_vs_T0
POGZ	6763777329492600	-8748856166279630	0.9295229248744602	-941220053013888	4.85857e-06	6.96321e-05	0.6378708012457224	T1_vs_T0
MICU2	6459843643814430	-8712700253784560	0.9262679817191174	-9406241417968620	5.14196e-06	7.47358e-05	0.6274920176282981	T1_vs_T0
RPL3	732193655208503	-8722209059744110	0.9274228049780161	-9404781738088550	5.21383e-05	0.000491753	1	T1_vs_T0
THOC2	7045720008894670	-873782928957763	0.9294676672560623	-9400896445782890	5.41002e-06	5.09015e-05	1	T1_vs_T0
TAF8	7252937405421800	-8716872817858390	0.9273359323122773	-9399908397945070	5.46106e-06	0.000512571	1	T1_vs_T0
NTNG2	7375285998200880	-8679477089509520	0.9235863065751321	-9397580959915910	5.58319e-05	5.21502e-05	1	T1_vs_T0
RAB3GAP2	6867931557833460	-8733211097250900	0.9293508378270243	-9397108973044650	5.60828e-06	8.13218e-05	0.6274920176282981	T1_vs_T0
SLC25A28	6482762704444750	-8641922291700250	0.9198331193332207	-9395097991214660	5.71646e-06	5.32655e-05	1	T1_vs_T0
PITPNC1	7069091077931030	-8706989028133860	0.9268840051792361	-9393828116011290	5.78583e-06	8.19823e-05	0.6406339256054733	T1_vs_T0
JPX	7463020992306960	-8622538112202240	0.918083361787112	-939189018240989	5.8933e-06	8.36705e-05	0.6378708012457224	T1_vs_T0
CHD4	6936399711558720	-872227600716864	0.9289172350792735	-938972351656742	6.0158e-06	8.64175e-05	0.6274920176282981	T1_vs_T0
NGLY1	6877137722813440	-8703338858625520	0.9269098373616825	-9389628319619890	6.02124e-06	8.52871e-05	0.6378708012457224	T1_vs_T0
RHBDF2	7713904115558620	-860432771283339	0.9172858114040849	-9380203646301670	6.58454e-06	9.22173e-05	0.6406339256054733	T1_vs_T0
LRRK1	6992308371279910	-8690257176640610	0.9265627609486674	-9379027026451000	6.65843e-06	9.49848e-05	0.6274920176282981	T1_vs_T0
MTX1	6974160094378540	-871616398540781	0.9296085885139691	-937616550998209	6.84157e-06	9.57875e-05	0.6378708012457224	T1_vs_T0
STIM2	668356980515752	-8738089312080030	0.9319644256050376	-9375990190191220	6.85295e-06	6.29462e-05	1	T1_vs_T0
RETREG3	6781876728692480	-8706689822775060	0.9286838637223369	-9375299994851890	6.89793e-06	6.32093e-05	1	T1_vs_T0
RBM6	650515267275024	-8719437277456500	0.9300903747988123	-9374827988454990	6.92887e-06	9.63688e-05	0.6406339256054733	T1_vs_T0
FCGR2B	8089019316670470	-8627601271466810	0.9209714228219242	-936793591817563	7.39648e-06	0.00102609	0.6378708012457224	T1_vs_T0
ECHDC1	6862193011697910	-8653843229513360	0.9246438956805975	-9359109241881250	8.04117e-06	0.00111044	0.6378708012457224	T1_vs_T0
CD9	7829747280109320	9482846141004950	1.01403e+16	935161361952241	8.63206e-06	0.00011842	0.6406339256054733	T1_vs_T0
TOPBP1	6628374002590110	-8694416845707040	0.9298084793868404	-9350760977616110	8.70194e-07	0.000119624	0.6378708012457224	T1_vs_T0
MICAL1	7457852917031120	-8570575582211360	0.9168617660192757	-934772928684997	8.95495e-07	0.00122824	0.6378708012457224	T1_vs_T0
ATP9A	740091629476702	-8606220013377190	0.9207081699933755	-9347391816278890	8.98356e-07	0.00124971	0.6274920176282981	T1_vs_T0
SPTAN1	679932678367656	-8697142228997800	0.9311750724789398	-9339964616798200	9.63663e-06	0.00131011	0.6406339256054733	T1_vs_T0
ZFX	7043019990913660	-8691386989735060	0.931104979432535	-9334486638694650	0.000101482	9.12628e-05	1	T1_vs_T0
UQCRQ	6541098535735130	-86918597820973	0.9315029382575561	-9331006296508360	0.00010487	0.00142462	0.6368238725778147	T1_vs_T0
RIC8A	6615076597399840	-862089535308088	0.9241306049766373	-9328654744963040	0.000107223	0.00147166	0.6274920176282981	T1_vs_T0
RPS4X	7714299394189750	-8553523805071990	0.9171537913010701	-9326160875307510	0.000109775	9.75864e-06	1	T1_vs_T0
FCN1	5856773698427280	-2.62837e+16	0.28187905126322893	-9324477434477700	0.000111532	9.89205e-05	1	T1_vs_T0
MIR29B2CHG	6539269241377590	-867737435168735	0.9308781107027128	-9321708451321150	0.000114482	0.00153223	0.6406339256054733	T1_vs_T0
FAM120B	6593680111720020	-8694561746041570	0.9330860855561346	-931807030522749	0.000118475	0.00104599	1	T1_vs_T0
NACC2	7350478157512820	-8630580918954100	0.9270727865213737	-9309496562118230	0.00012844	0.00172267	0.6378708012457224	T1_vs_T0
RGS14	6894095216350470	-8677042014398330	0.9325279005896342	-9304860486117220	0.000134168	0.00179452	0.6368238725778147	T1_vs_T0
AATF	6411955917219180	-8673953307930550	0.9322010525650871	-9304809605248680	0.000134233	0.00179452	0.6378708012457224	T1_vs_T0
ABR	6452832279459510	-864879868659289	0.93010673615607	-9298716319738210	0.000142151	0.00189401	0.6378708012457224	T1_vs_T0
EXTL3	6945611774908720	-8730802022153080	0.9391082441526715	-929690701419688	1.44591e-05	0.00192544	0.6368238725778147	T1_vs_T0
TMX1	6357443693029030	-8679223794010570	0.9335627933348496	-9296882712095740	0.000144624	0.00195024	0.6274920176282981	T1_vs_T0
PSME4	6626528996174040	-8651385186830590	0.9316303404453482	-9286285355085110	0.000159767	0.00021404	0.6274920176282981	T1_vs_T0
TNK2	6965761972207790	-8677793323201090	0.9346186914674659	-9284848893376920	0.000161937	0.000213425	0.6406339256054733	T1_vs_T0
M6PR	3.28168e+16	2.59079e+16	0.2790453120361925	9284491454268320	0.000162481	1.41194e-06	1	T1_vs_T0
PLAGL1	6774956152984710	-8608324479446340	0.92719722608638	-9284243133234270	1.62861e-05	0.00141207	1	T1_vs_T0
TMEM87A	6557385981389120	-8683912068180080	0.9353993175112079	-928364165507961	0.000163783	0.000218944	0.6274920176282981	T1_vs_T0
CNOT4	6484782618073580	-8653207060911570	0.9323627139109354	-9280944992549510	0.000167982	0.00144997	1	T1_vs_T0
RBM26	6714193415007720	-8629127462278480	0.930104325343304	-9277590940235060	1.73354e-06	0.00227848	0.6368238725778147	T1_vs_T0
CSTF1	6359424533607260	-8664775001333980	0.9340536983459927	-9276527695010920	0.000175092	0.000150462	1	T1_vs_T0
CBFA2T3	6884033283292450	-8672064781884750	0.9351462245354129	-9273485316366530	0.000180161	0.00236284	0.6368238725778147	T1_vs_T0
ABCA7	6964027421866930	-8604640152694430	0.9279764188917238	-9272477163774160	0.000181872	0.00241554	0.6274920176282981	T1_vs_T0
STX4	6572447933588200	-8594291699896040	0.9277932492679807	-9263153948012500	1.98481e-05	0.000262482	0.6274920176282981	T1_vs_T0
MED25	7046592569506930	-8555312663767060	0.9237210027011035	-9261792942620120	0.000201028	0.00262086	0.6378708012457224	T1_vs_T0
FAM204A	6781367595342800	-8559070606415660	0.924473847075537	-9258315563486480	0.000207683	0.000269603	0.6378708012457224	T1_vs_T0
STRN3	6613674172662490	-8646913044202700	0.9345745280681059	-9252245577543250	0.000219825	0.00285224	0.6368238725778147	T1_vs_T0
PPP3CB	6582384163209470	-8632074088205400	0.9332018487993139	-9249953907947880	0.000224589	0.000290785	0.6368238725778147	T1_vs_T0
NXPE3	6851220677990570	-8608205394811520	0.9310177134711319	-9246016773104540	2.33015e-05	0.00299261	0.6406339256054733	T1_vs_T0
DPY30	6599195979356890	-862178956497382	0.9330042131423623	-9240890280586830	0.000244455	0.00319848	0.6274920176282981	T1_vs_T0
OSBPL1A	736688817309397	-8368382509963170	0.9059813140345769	-9236815793359500	0.000253942	0.00213942	1	T1_vs_T0
SBDS	6.37334e+16	-8673499836114790	0.9390870878480537	-923609742733273	0.000255652	0.00328898	0.6368238725778147	T1_vs_T0
ZNHIT1	645211645071068	-8618021470459700	0.9331577828761407	-9235331504065250	0.000257487	0.00335476	0.6274920176282981	T1_vs_T0
NR1H2	6224241212683850	-8603998718338450	0.9321590673135507	-9230182937698460	0.00027017	0.00350517	0.6274920176282981	T1_vs_T0
SLC7A7	7344712729062690	-834298803326446	0.9041964565302509	-9226963867210570	2.78411e-05	0.000353057	0.6406339256054733	T1_vs_T0
TBC1D10C	7271951046120490	-8476697371361770	0.9192630491773985	-9221187971111350	2.93827e-05	0.00372653	0.6378708012457224	T1_vs_T0
AP2A1	6464229640395540	-8574152607267880	0.9298846742472535	-9220662351714430	2.95271e-05	0.000374317	0.6368238725778147	T1_vs_T0
TBCB	6632264294027950	-8558051822888320	0.928552309967596	-9216553263635700	3.06804e-05	0.00385819	0.6406339256054733	T1_vs_T0
NKAP	6371655219992390	-8611668092919320	0.9344130715477725	-9216125453654940	3.0803e-05	0.000386555	0.6406339256054733	T1_vs_T0
CBX1	6800947151194450	-8662755904171330	0.9412281524042181	-920367275675265	0.00034592	0.00432307	0.6406339256054733	T1_vs_T0
RAB29	6865572874683510	-8574598282673760	0.9321293386884936	-9198936163449400	0.000361511	0.000460301	0.6274920176282981	T1_vs_T0
TENT5A	6721394833000270	-8537210126329430	0.928267265459022	-9196931146880240	3.68318e-05	0.000468002	0.6274920176282981	T1_vs_T0
AL121603.2	6467430672917640	-8567148410708480	0.9319995000473839	-9192224255777940	3.84801e-05	0.000487939	0.6274920176282981	T1_vs_T0
COL18A1	6798170692179320	-8642102205747670	0.9404792540669626	-9189040766583830	0.00039636	0.000493404	0.6378708012457224	T1_vs_T0
HIST1H2BC	6874156407018310	-8527272246093300	0.9281646786968293	-9187240628533550	4.03047e-05	0.000506904	0.6274920176282981	T1_vs_T0
TRAPPC4	6015347802588320	-848454030215965	0.9236310949672696	-918607044348189	0.000407454	0.00503992	0.6406339256054733	T1_vs_T0
TNFRSF10D	6158901323566370	955920176544259	1.04071e+16	9185232686597250	4.10639e-05	5.07847e-05	0.6368238725778147	T1_vs_T0
AL139042.1	9595879145075240	-8589587377901150	0.9352225346540358	-9184538502463130	4.13296e-05	0.000509257	0.6378708012457224	T1_vs_T0
PDPK1	6309339150202630	-8583516706637960	0.9349872507647788	-9180356950981970	0.000429665	0.00350517	1	T1_vs_T0
TFEB	636367660340374	-8547121190048510	0.9311924004659109	-9178684432746730	4.3639e-06	0.00353778	1	T1_vs_T0
RARA-AS1	6151827311631330	-8619495367697490	0.9391981849530281	-9177504285880380	0.000441198	0.000543427	0.6368238725778147	T1_vs_T0
ZRANB2	6408787949314060	-8590958545782700	0.9362078572970702	-917633672781352	4.46006e-05	0.000544977	0.6406339256054733	T1_vs_T0
C1GALT1C1	6273735014074680	-8605051591215390	0.9381641663756898	-9172223689227410	4.6336e-05	0.000568419	0.6368238725778147	T1_vs_T0
COQ7	628028009726664	-8606035876941720	0.9384318260944865	-9170656447957280	4.70147e-05	0.000575582	0.6368238725778147	T1_vs_T0
PQLC1	6.36923e+16	-8550264695726880	0.9330453584986445	-9163825335871170	5.00895e-05	0.00060976	0.6378708012457224	T1_vs_T0
NAA60	6350715528425020	-8478741826898920	0.9258061286731607	-915822607380059	5.27574e-05	0.000648951	0.6274920176282981	T1_vs_T0
PPA2	6333049819570260	-8601078710034610	0.9394524764771013	-9155416506312500	5.41485e-05	0.000651099	0.6406339256054733	T1_vs_T0
PHKA2	6207136997059130	-8569574776079820	0.9364191175615044	-915143082340688	5.61844e-05	6.77157e-05	0.6378708012457224	T1_vs_T0
REM2	6821862317251210	-8496118746522550	0.9285468270033127	-9149908760058950	5.69817e-05	0.000682447	0.6406339256054733	T1_vs_T0
RNF168	6385399839140140	-8583427308738200	0.938340853866811	-9147451348160670	5.82925e-05	0.000698706	0.6378708012457224	T1_vs_T0
RPL13	7131960982520350	-8542877226013350	0.9339127628955135	-9147403874776180	5.83181e-05	0.000698706	0.6378708012457224	T1_vs_T0
ZNF493	6210954198616640	-8561041368165860	0.9361593179315092	-9144855158929470	5.97098e-05	0.000715143	0.6368238725778147	T1_vs_T0
ZNF131	6330642659630080	-8577317921267020	0.9382684450565083	-9141645939878580	6.15089e-05	0.000734034	0.6378708012457224	T1_vs_T0
STX5	644605053905382	-8577647625943100	0.93872771439906	-9137524645721370	6.38981e-05	0.000505305	1	T1_vs_T0
SEC16A	6.26661e+16	-848100097639943	0.928215046296987	-9136892372337050	6.42727e-05	0.000765509	0.6378708012457224	T1_vs_T0
AMPD3	3746723556562510	1492791784073320	0.16347219696381265	9131777830108780	6.73835e-05	0.00405391	1.33354e+16	T1_vs_T0
FADD	6.35918e+16	-8561086191295210	0.9377939077108338	-9128963326487080	6.91583e-05	0.000818619	0.6368238725778147	T1_vs_T0
LINC01410	6722227947202840	-85461887368519	0.9362872155063966	-9127742636355060	6.99424e-05	0.0082629	0.6368238725778147	T1_vs_T0
EXOC7	6356025206355010	-8489990671480160	0.9306515311982994	-9122631174902300	7.33222e-05	0.000859529	0.6368238725778147	T1_vs_T0
DHRS12	6.10948e+16	-858779246881979	0.9414238093193713	-9122132225473000	7.36606e-06	0.000859529	0.6406339256054733	T1_vs_T0
CHD3	667330532876794	-8526994891975030	0.9350113858611654	-9119669579340460	7.53537e-05	0.000894446	0.6274920176282981	T1_vs_T0
SLC25A24	6407352977008750	-8609803704183660	0.9442750547530852	-9117898075190610	7.65954e-05	0.000894446	0.6368238725778147	T1_vs_T0
CACNA1E	6047945849519970	-845207468362175	0.9270931974076162	-91167476012723	7.74126e-05	0.000602323	1	T1_vs_T0
MINDY2	6178578390816150	-8549022270263620	0.9377914309395551	-911612325322543	7.78597e-06	0.000905975	0.6378708012457224	T1_vs_T0
GABPB1-AS1	5979152609107900	-8568393297180640	0.9401989981316258	-9113382713880620	7.98525e-05	0.000618817	1	T1_vs_T0
FAM193A	6.07116e+16	-86008749174501	0.9439353812807848	-9111720026618710	8.10861e-05	0.000941455	0.6368238725778147	T1_vs_T0
AL391832.2	6369844704453660	-8570134188126520	0.9411310392549117	-9106207138712000	8.53124e-05	0.000987011	0.6378708012457224	T1_vs_T0
SENP2	6.04726e+16	-859901617465671	0.9447021111107642	-9102357318272670	8.83921e-05	0.0103364	0.6274920176282981	T1_vs_T0
PRPF38A	5.8416e+16	-858272920891272	0.9430745016166668	-9100796590513010	8.96717e-05	0.0103364	0.6368238725778147	T1_vs_T0
RBMXL1	6098456293646110	-8570379878214110	0.9419458184389194	-909859114021839	9.15111e-05	0.0105044	0.6368238725778147	T1_vs_T0
GID8	6065353402341630	-8503788878638850	0.9358871297278283	-9086340231125830	0.00102429	0.0116942	0.6378708012457224	T1_vs_T0
SNTB2	6522889106378820	-856176516680908	0.9424234467572518	-9084838876058230	0.00103852	0.00118122	0.6378708012457224	T1_vs_T0
RBX1	6014975256328800	-843282772950007	0.9282674998128188	-9084480207699300	0.00104195	0.00118122	0.6406339256054733	T1_vs_T0
POLD3	6165631755166880	-845491020049222	0.9308455186481833	-9083043352640110	0.00105581	0.000800549	1	T1_vs_T0
MMGT1	616081932076349	-8556990560387410	0.9422978329070065	-9080982956300490	0.00107599	0.000814255	1	T1_vs_T0
COX7C	6049980618433900	-8554408063761740	0.942060201728133	-9080532271790450	0.00108045	0.0122661	0.6378708012457224	T1_vs_T0
SCAF8	6113743654940880	-8539858077193830	0.9404908743476158	-9080213652384050	0.00108362	8.18429e-05	1	T1_vs_T0
CTSD	7433635531645300	2.28724e+16	0.2519613921686603	9077723962771120	0.00110869	6.35062e-05	1350198572496700	T1_vs_T0
ATF6B	6265005234249860	-8461648529447140	0.932333149561958	-9075777830513390	0.00112868	0.000847499	1	T1_vs_T0
ZNF646	5.93341e+16	-8523856844585150	0.9397007949677086	-907082008468245	0.00118125	0.0133027	0.6406339256054733	T1_vs_T0
PLOD1	6413669892906980	-8430738584550480	0.9294352575132193	-9070818560410130	0.000118126	0.013545	0.6274920176282981	T1_vs_T0
POLR2C	5954554493611860	-8501356086575570	0.9377138015596391	-9066045602011840	0.000123415	0.000914263	1	T1_vs_T0
AP1M1	6141057996375120	-8472317321703190	0.935145052099796	-9059896432836010	0.00130574	0.0146229	0.6406339256054733	T1_vs_T0
LIG4	5968382502502500	-852962661142766	0.9415952790866386	-9058697299015260	0.00132018	0.00147572	0.6406339256054733	T1_vs_T0
ARPC1A	6032905045667330	-8539895878230050	0.942753239308649	-9058463574723570	0.00132301	0.00147615	0.6406339256054733	T1_vs_T0
FAM193B	6121265763568610	-842767692883891	0.9303967191720331	-9058154177863780	0.00132677	0.0147761	0.6406339256054733	T1_vs_T0
CYSLTR1	671351679423208	-8549200759801110	0.9441519698027744	-9054899034513450	1.36694e-05	0.00152613	0.6378708012457224	T1_vs_T0
RPL7A	6072721945144900	-8545079220267710	0.9438719074385981	-9053219142263320	0.00138814	0.0102247	1	T1_vs_T0
CIAO2A	6103694509023500	-8500033791322860	0.9391640236635478	-9050638202861960	0.00142135	0.0161016	0.6274920176282981	T1_vs_T0
AP1G2	6442823408200410	-8426073450054190	0.9311095117855493	-9049497769489930	0.00143627	0.0105044	1	T1_vs_T0
TRMO	7120488912582660	-8407432200812130	0.9292375411062406	-9047667392778	0.00146055	0.00162465	0.6378708012457224	T1_vs_T0
ZNF586	5932138537908380	-8493702057024940	0.9391656557407974	-9043880603071310	0.00151206	0.0110324	1	T1_vs_T0
TWF1	5989789578394800	-8522775562653170	0.9425083718873678	-9042652369852550	0.00152916	0.0169785	0.6378708012457224	T1_vs_T0
DUSP1	2314826771450970	-1028620456749390	0.11378001028630967	-9040432094891100	0.000156054	0.000853941	1.36953e+16	T1_vs_T0
DUSP18	5918434565702980	-8487892680014460	0.939304871940759	-903635543002889	0.000161982	0.0178749	0.6406339256054733	T1_vs_T0
CTDP1	6008296621005310	-8454470046092680	0.9363884290807923	-9028806618629440	0.00173554	0.0191648	0.6378708012457224	T1_vs_T0
DPF2	6.18951e+16	-8485299267549980	0.9401519470485228	-9025455187524110	0.00017895	0.0197571	0.6368238725778147	T1_vs_T0
ANO10	6463443795504300	-8439752887940460	0.9352148905992664	-9024399603531160	0.00180683	0.0197939	0.6406339256054733	T1_vs_T0
AMZ2	5871313372278810	-8514289204029350	0.9436392744286739	-9022821998569660	0.00183305	0.0132494	1	T1_vs_T0
ANKRD10	5962022778713530	-8409740977599990	0.9320584128617121	-9022761729900000	0.00183406	0.000201426	0.6378708012457224	T1_vs_T0
KIF27	6366078622647810	-8481900779180910	0.9403654137303327	-9019792365112710	0.00188446	0.013545	1	T1_vs_T0
PPP1R12B	6877397404079270	-8319506957909120	0.922418068646461	-9019236765512420	0.00189404	0.00206742	0.6406339256054733	T1_vs_T0
GLCCI1	6595212921539400	-8500484302049600	0.9427993726537097	-9016217605367280	0.00194695	0.0212134	0.6406339256054733	T1_vs_T0
CPEB3	5972778657950290	-8533582247974350	0.9467378028718859	-9013670122908490	0.00199273	0.0217635	0.6368238725778147	T1_vs_T0
SEL1L3	6134062484673260	-8527370534617090	0.947534019123876	-8999540240783970	0.00226665	0.0249438	0.6274920176282981	T1_vs_T0
SMC1A	5993967296894290	-8485411831269570	0.9429032860496854	-8999238794489090	0.000227288	0.00246899	0.6368238725778147	T1_vs_T0
ANKS1A	5994032956329200	-8453335833099660	0.9398124704529603	-8994704900037570	0.00236868	0.00260201	0.6274920176282981	T1_vs_T0
RPL23A	6557389403664870	-8393404474537400	0.9335348794657911	-8990991830257560	0.00245009	0.000264294	0.6378708012457224	T1_vs_T0
TBC1D22A	632810161141022	-8424242088375790	0.9375454560343516	-8985422556479360	0.00257742	0.00276338	0.6406339256054733	T1_vs_T0
ZZEF1	5.77137e+16	-8497560844097010	0.945775174201265	-8984757768962850	0.00259305	0.018298	1	T1_vs_T0
ANXA2	5905186130681560	-8407978522517800	0.9375669730254728	-8967869778289810	0.00302304	0.0322617	0.6368238725778147	T1_vs_T0
PPCS	60406413400364	-848335070998653	0.9463475352395131	-8964307925036710	0.00312235	0.00217552	1	T1_vs_T0
ECHDC3	6439422491047110	-8374124349075650	0.9346890763288119	-895926202750415	0.000326859	0.00347998	0.6368238725778147	T1_vs_T0
FAF2	5.48676e+16	-8492556952399630	0.9479214621819576	-8959135636459990	0.00327233	0.00347998	0.6368238725778147	T1_vs_T0
TMLHE	5734371552219390	-8478578544824400	0.9465392296962563	-8957450762548070	0.000332271	0.0230681	1	T1_vs_T0
RPL26	6051548567883360	-8483881052871350	0.9478608224358869	-8950555663930500	0.00353697	0.0245116	1	T1_vs_T0
GTF2A2	5778878757837900	-8445059615705030	0.9439229967655766	-8946767527269350	0.00366044	0.00385929	0.6378708012457224	T1_vs_T0
INTS3	5701761939259270	-84613991988939	0.9459454988367896	-894491195243142	0.00372246	0.0396203	0.6274920176282981	T1_vs_T0
SMARCC2	5663052501724910	-844588653262125	0.9442390174395998	-8944648946538060	0.00373134	0.0391027	0.6406339256054733	T1_vs_T0
PSMD12	5813620515411320	-8456756760116720	0.9456185199303719	-894309553152514	0.00378418	0.00395192	0.6406339256054733	T1_vs_T0
TRIM5	6140446282048050	-8409792539018330	0.9404100087223977	-8942687190711140	0.0037982	0.00402872	0.6274920176282981	T1_vs_T0
PHLPP1	6454603594253260	-839243532844579	0.9385777007078778	-8941652163817860	0.000383395	0.00401396	0.6368238725778147	T1_vs_T0
TBC1D23	5.62263e+16	-8504979013873300	0.9516297106198361	-8937277723636490	0.00398875	0.00415454	0.6368238725778147	T1_vs_T0
PPM1D	5757849095208310	-8445571815374620	0.9454620296757649	-8932745631541580	0.000415564	0.0284927	1	T1_vs_T0
ORAI1	5873321743139050	-8447895459532900	0.9457767878785455	-8932229642135980	0.00417508	0.0285753	1	T1_vs_T0
NUCB2	5670451963763750	-8451922019370750	0.9462767451924733	-8931765535093680	0.00419263	0.00435942	0.6368238725778147	T1_vs_T0
AGPAT1	5.68744e+16	-8380023820642600	0.938367309228397	-893043026779498	4.24355e-05	0.0289926	1	T1_vs_T0
PCNX4	5821828074000260	-844497431076095	0.9456926320176489	-8929935609991450	0.00426257	0.0044173	0.6378708012457224	T1_vs_T0
ELOVL1	5639044393876020	-8380852164753520	0.9386191354201299	-8928916797548790	0.004302	0.0293401	1	T1_vs_T0
GRPEL1	6299254121957860	-8398561513089660	0.9416369311774925	-891910802881051	0.000470059	0.0320021	1	T1_vs_T0
AC136475.9	749368135693836	-8298845305357280	0.9305008730376044	-8918686210648940	0.000471852	0.0049622	0.6274920176282981	T1_vs_T0
PECR	5.78485e+16	-8395267968074600	0.9421718387584219	-8910548609835060	0.000507807	0.00525309	0.6368238725778147	T1_vs_T0
VTA1	5.54938e+16	-8461460019963700	0.9499462096382337	-890730436535566	5.22884e-05	0.00353495	1	T1_vs_T0
PIGB	6.08045e+16	-8438278108993930	0.9474816426218036	-8906006965627460	0.000529036	0.0035703	1	T1_vs_T0
IFT20	5699593183456340	-8441776438243350	0.9481441327124845	-8903473793686640	0.000541256	0.0036464	1	T1_vs_T0
TSC22D2	6096093857671480	-8428625403100190	0.9470067392926785	-8900280276142010	0.000557058	0.0574302	0.6368238725778147	T1_vs_T0
UBE2N	5.45039e+16	-845149873414847	0.9498223746224784	-8897978148290770	0.00568732	0.00581862	0.6406339256054733	T1_vs_T0
TIA1	5684494979342330	-845596958861214	0.9503260037055733	-889796717720032	0.000568788	0.00584411	0.6368238725778147	T1_vs_T0
ATAD2B	5684729442710100	-8432369308437580	0.9478527755239384	-8896285927713270	0.000577467	0.00591353	0.6378708012457224	T1_vs_T0
SAP30	6269971778957210	-8404571965489860	0.9449316757559119	-8894370017563970	0.00587516	0.00393748	1	T1_vs_T0
THOC7	5.76173e+16	-8443486341947760	0.9497041153047354	-8890649420044330	0.000607528	0.000621061	0.6368238725778147	T1_vs_T0
CEBPZ	6011021574066170	-854048928654216	0.9607782322948112	-8889136951139350	0.000615854	0.0624777	0.6406339256054733	T1_vs_T0
NSF	557391873991619	-843589757104215	0.9496877136467854	-8882812160060950	0.00065191	0.0664196	0.6368238725778147	T1_vs_T0
NAP1L1	6741940701138920	-8331711246514490	0.9384503155546665	-887815914003937	0.000679759	0.0069141	0.6368238725778147	T1_vs_T0
KXD1	581969649930996	-845116482527376	0.9522666527939281	-8874788170391390	7.00666e-05	0.00711484	0.6368238725778147	T1_vs_T0
PEX2	5669450726959720	-8341259447358210	0.9398954001574722	-887466780448197	0.000701425	0.00721639	0.6274920176282981	T1_vs_T0
LONP2	6044839257806370	-8298515551158550	0.9360266550630537	-8865682944252840	0.000760366	7.6825e-05	0.6368238725778147	T1_vs_T0
ANKZF1	568058903483949	-8406248248914260	0.9481948612942321	-8865528165213020	0.000761423	0.00779463	0.6274920176282981	T1_vs_T0
CST7	2067566523554980	-2.37376e+16	0.2680045482707409	-8857163092384600	0.000820764	0.00403898	1350198572496700	T1_vs_T0
RPAP3	5.90152e+16	-8430112673771170	0.9519081097233947	-8856015184302600	0.000829256	0.00545363	1	T1_vs_T0
ARL3	5830725900375240	-8454155901329030	0.9550360209645125	-8852185379134690	0.0085822	0.00859104	0.6406339256054733	T1_vs_T0
CASP10	575787053363414	-8370855229452730	0.9457121606139317	-8851377383176070	0.000864457	0.00882008	0.6274920176282981	T1_vs_T0
LY75	3828751835839050	9353829806587530	1057680433217950	8843720194509830	0.000925833	0.000603743	1	T1_vs_T0
WDFY4	5544319233299880	-8434986543475740	0.9537844982794645	-88437027008634	0.000925978	0.00927861	0.6368238725778147	T1_vs_T0
TMEM185B	5832687905194040	-8423774931821430	0.9527534083302734	-8841505953344550	0.00094437	0.00939112	0.6406339256054733	T1_vs_T0
PKNOX1	5396602106677570	-8435895884154190	0.9543393359591534	-8839513961431480	0.000961359	0.00972824	0.6274920176282981	T1_vs_T0
CNTNAP3B	7497803584260620	-8121857146646460	0.9188146411767909	-8839494695300260	0.000961525	0.00958734	0.6378708012457224	T1_vs_T0
EIF3I	550410704938974	-8439165135641810	0.9551034797677789	-883586471456861	0.000993269	0.0098714	0.6378708012457224	T1_vs_T0
PSMD1	5374298609928670	-8457888662473260	0.9573458756726627	-8834726170967700	0.0100344	0.00991319	0.6406339256054733	T1_vs_T0
SART1	5.63585e+16	-8406728502221660	0.9525864753719826	-8825160465288840	0.0109303	0.108451	0.6368238725778147	T1_vs_T0
STAU2	5.59319e+16	-841198660615005	0.9534487671763417	-8822693883240650	0.00111738	0.0110029	0.6406339256054733	T1_vs_T0
MAGOH	5.43086e+16	-842519475612956	0.9554075767484471	-8818429915328020	0.0116076	0.00748109	1	T1_vs_T0
CDK11A	5424250856279310	-8428046186073180	0.9560108184836563	-8815848129669750	0.0118782	0.117473	0.6368238725778147	T1_vs_T0
NBPF15	5.74769e+16	-8371708223102130	0.9498176361762507	-8814016400879560	0.012074	0.118506	0.6406339256054733	T1_vs_T0
SEC23B	5395771397823450	-8429804867398770	0.9573162007369762	-880566406471468	0.013008	0.127466	0.6406339256054733	T1_vs_T0
UQCRH	5391967370027700	-8403726253865900	0.9549847123038113	-879985422341757	0.0136994	0.0134604	0.6378708012457224	T1_vs_T0
NDUFB4	5.48978e+16	-8415253962076360	0.9566579244248721	-8796513097547890	0.00141133	0.00902085	1	T1_vs_T0
WDR48	5367907318825330	-8397788561373790	0.954772076161958	-8795595065087840	0.0142292	0.0138981	0.6406339256054733	T1_vs_T0
BFAR	5.18093e+16	-8392141937770620	0.9550315553733344	-878729282875897	0.0153207	0.150048	0.6378708012457224	T1_vs_T0
FAM228B	5837135533053670	-8324496308206350	0.947824097988818	-8782743892954450	0.00159534	0.156249	0.6368238725778147	T1_vs_T0
IPO8	5.49137e+16	-84220397339576	0.9597826828880746	-8774944457858840	0.0170988	0.0165936	0.6406339256054733	T1_vs_T0
ABHD4	543626410032175	-8340673171528860	0.9521190887676058	-8760115483373810	0.019505	0.189802	0.6378708012457224	T1_vs_T0
TUBGCP3	5422421696330310	-828604319074532	0.9460609492830985	-875846656288295	0.0197924	0.0192606	0.6368238725778147	T1_vs_T0
JTB	5.23881e+16	-838518607546607	0.9580155646741038	-8752661631670380	0.0208379	0.2018	0.6378708012457224	T1_vs_T0
LRCH4	5311805475100640	-8337690480035900	0.9527394102579573	-8751281190077400	0.00210944	0.207332	0.6274920176282981	T1_vs_T0
CBX6	5.44612e+16	-830412998040575	0.9496156022906854	-8744727825000270	0.0223554	0.215806	0.6378708012457224	T1_vs_T0
SMAD4	5.45542e+16	-8313871653849630	0.950754498440434	-8744498887449130	0.00224008	0.219471	0.6274920176282981	T1_vs_T0
PWWP2A	542875540655358	-8342769210582530	0.9551183340518671	-8734801660847900	0.0244084	0.234505	0.6378708012457224	T1_vs_T0
DNASE1L1	5327979427028420	-8331112854610750	0.9538403397019409	-8734284458145360	0.0245203	0.239098	0.6274920176282981	T1_vs_T0
INPP5A	5877247709972290	-8346130752523440	0.9556443170297132	-873351162539686	0.0246885	0.240357	0.6274920176282981	T1_vs_T0
TUT4	5409028005477870	-8423426210536140	0.9649964752078902	-8728970962014620	0.0257	0.00160035	1	T1_vs_T0
CPNE2	542285153837871	-8265351471216	0.94724675340874	-872565827380511	0.0264637	0.253048	0.6378708012457224	T1_vs_T0
ZBTB11	5192324205978320	-8354332985699600	0.9582630412148929	-8718204320087220	0.0282649	0.269845	0.6378708012457224	T1_vs_T0
AURKAIP1	5507849030110570	-8211644147656930	0.9423311509770685	-8714180932194140	0.0292868	0.278833	0.6378708012457224	T1_vs_T0
AC092368.3	5658390412858930	-8326282724447210	0.9554914189573837	-8714136578570960	0.00292983	0.278833	0.6378708012457224	T1_vs_T0
ZNF250	5210763627910010	-841787610011374	0.9664121268774778	-8710441297246840	0.0302694	0.0292381	0.6274920176282981	T1_vs_T0
OXA1L	5254561764088510	-8289701891601040	0.9520424051629631	-8707282203655700	0.0311248	0.0295774	0.6368238725778147	T1_vs_T0
PCGF5	6666730768628850	-8174392338190220	0.9389397821842868	-8705981462595890	0.0314838	0.0303161	0.6274920176282981	T1_vs_T0
UVSSA	5553840064689500	-8313692918305200	0.9549792437315915	-8705626821604370	0.0315824	0.0303636	0.6274920176282981	T1_vs_T0
EIF3K	530198459095128	-8326081586316380	0.9568003013112154	-870200560650554	0.0326069	0.0201746	1	T1_vs_T0
SMS	5807501143943370	-818857136277141	0.9425693623817593	-868750002872985	0.00370502	0.0227418	1	T1_vs_T0
TTPAL	5540805280696350	-8255856346952000	0.9503505308461655	-8687169711581280	0.0371581	0.035613	0.6274920176282981	T1_vs_T0
CHST2	6419613571933160	-8235336459980740	0.9480655226374386	-8686463396612850	0.00373897	0.00353068	0.6378708012457224	T1_vs_T0
NADSYN1	5373311828896000	-8283666921868230	0.9544689059684174	-8678823238839310	0.00399885	0.381477	0.6274920176282981	T1_vs_T0
SCFD1	5551038565252720	-8403368522268660	0.9683452230304838	-867807092182467	0.0402538	0.378346	0.6378708012457224	T1_vs_T0
SLC35A5	5.07937e+16	-8356417906031390	0.9637535006482091	-867070044405646	0.0042947	0.00400676	0.6406339256054733	T1_vs_T0
ZFAND2A	5197042673355490	-833505194860968	0.9630910058787694	-8654480103886320	0.00495164	0.046325	0.6378708012457224	T1_vs_T0
ARHGAP4	5321027292097780	-8208077781516190	0.950696463153378	-8633752306483510	0.00593715	0.0356506	1	T1_vs_T0
DDX39B	5144097955565660	-8286309661304410	0.9598129629583327	-863325458302248	0.0596305	0.0554611	0.6406339256054733	T1_vs_T0
IL32	5.73914e+16	-8272461066950820	0.9582595751356493	-8632797711183620	0.00598693	0.0555974	0.6406339256054733	T1_vs_T0
TMEM45B	5.52397e+16	-8279137749133950	0.9594883644360495	-8628700519990270	0.000620529	0.0575262	0.6406339256054733	T1_vs_T0
ST3GAL4	5196475958728000	-8283376686230940	0.9599968107501231	-8.62855e+16	0.0621368	0.0575262	0.6406339256054733	T1_vs_T0
CNOT7	5.22032e+16	-8321462772974830	0.9654638014065583	-861913492857166	0.00674618	0.0635691	0.6274920176282981	T1_vs_T0
MOSPD3	5.12082e+16	-830326469742517	0.9637933048284016	-861519234033642	0.00698243	0.0643472	0.6406339256054733	T1_vs_T0
NKG7	5.3448e+16	-8212747065511960	0.9541858544492178	-8607072749210460	0.00749499	0.0691587	0.6378708012457224	T1_vs_T0
HGSNAT	5.41562e+16	-8293980849379750	0.9643391698505738	-8600688542667950	0.000792393	0.0726907	0.6406339256054733	T1_vs_T0
P2RY14	1056387115322540	-783730142462966	0.9115761353440315	-8597528084334760	0.00814515	0.0749299	0.6378708012457224	T1_vs_T0
CEP85L	5765614199252960	-8169714692738320	0.9506642052541907	-85936912819326	0.00842191	0.0770249	0.6406339256054733	T1_vs_T0
AGO3	5.19203e+16	-8266446144756470	0.9625812755511188	-858779030375755	0.00886579	0.0812422	0.6378708012457224	T1_vs_T0
E2F4	5.19034e+16	-8288065033262950	0.9653822082057519	-8585268055299100	0.00906249	0.0828658	0.6378708012457224	T1_vs_T0
PRRC2B	512170885095962	-8256174200443390	0.9618823966497391	-858335096805998	0.00921487	0.0842705	0.6368238725778147	T1_vs_T0
PPP2R2D	5061411004229470	-826055661492	0.9625735722329734	-858174050608641	9.34483e-05	0.0853305	0.6368238725778147	T1_vs_T0
PCMTD2	5257029402595440	-8216097878953500	0.957602842536451	-8579859534659590	0.00949891	0.0863355	0.6378708012457224	T1_vs_T0
PSMA1	5352526392135390	-8225147590964790	0.9587632043488867	-8578914536619740	0.00957726	0.0865424	0.6406339256054733	T1_vs_T0
GLB1	5133278394736700	-8263040131673500	0.9635511408379126	-8575611383208870	0.00985618	0.0583673	1	T1_vs_T0
AC079630.1	512125999516928	-822475642678974	0.9596271709050044	-857078319180265	0.102784	0.0932937	0.6368238725778147	T1_vs_T0
RBM12	5126741979928110	-8263688529126	0.9642979789159719	-8569642071028430	0.103807	0.0940822	0.6368238725778147	T1_vs_T0
PPP1CA	501414463635947	-8171191709003920	0.9537176019960889	-8567726643507440	0.105548	0.0955173	0.6368238725778147	T1_vs_T0
SYTL1	5.63107e+16	-824769228531831	0.9627173680503233	-8567096179038890	0.106127	0.0957412	0.6378708012457224	T1_vs_T0
RCN3	5202343659661340	-8203621263233130	0.9580941341724648	-8562437625525020	0.110506	0.0991139	0.6406339256054733	T1_vs_T0
RNF166	4956972215220740	-829302097573692	0.9689109909388326	-8559115391705220	0.113737	1.02302	0.6378708012457224	T1_vs_T0
MPEG1	5266396168124540	-8112662067167590	0.9489643490908491	-8548964010017750	0.124198	0.113391	0.6274920176282981	T1_vs_T0
ASH2L	4.91416e+16	-82525800672886	0.9668095312226325	-8535890266671590	0.013908	0.0812422	1	T1_vs_T0
SACM1L	5003890548062480	-826763439112948	0.968644742559302	-853525965493311	0.139841	1.27295	0.6274920176282981	T1_vs_T0
SDCCAG8	4910892214885240	-8316161306471760	0.9747126104652926	-853191106504914	0.14395	1.30649	0.6274920176282981	T1_vs_T0
FEZ2	4.92361e+16	-8267158891105090	0.9691655889325624	-853018203030767	0.0146118	1.30649	0.6378708012457224	T1_vs_T0
ZFP36L1	1.0103e+16	1.05848e+16	0.12410132821092446	852915854215162	0.147416	0.0643602	1350198572496700	T1_vs_T0
CDK2AP2	5.07965e+16	-8170036559503260	0.9579783997575712	-8528414170476900	0.148368	0.0861467	1	T1_vs_T0
SIN3A	5228450729108490	-8221622674831510	0.9645007242313509	-8524226543617840	0.153834	1.37147	0.6378708012457224	T1_vs_T0
DLD	4.88195e+16	-8271756773221310	0.9707070736629643	-852137271649606	0.0157673	1.42685	0.6274920176282981	T1_vs_T0
VAMP7	5.05565e+16	-8280916582112990	0.9728374351178792	-851212780592637	0.17077	1.51144	0.6406339256054733	T1_vs_T0
AC020636.1	5.24402e+16	-812728172856695	0.9552633351074993	-8507896649935120	0.177117	0.157375	0.6368238725778147	T1_vs_T0
CDK5RAP3	4.93463e+16	-8242859456471820	0.968881214221827	-8507605819452500	0.177562	0.157375	0.6378708012457224	T1_vs_T0
TRAK1	4.92147e+16	-8250109213013850	0.9701014067220637	-8504378156599790	0.182572	1.61579	0.6378708012457224	T1_vs_T0
DCTN1	4967363584847640	-8205351078656060	0.9661302641317677	-8493006981858660	0.201358	1.15185	1	T1_vs_T0
DDX27	510524399756442	-813552328282909	0.958562147386059	-8487215257783930	0.211648	1.89855	0.6274920176282981	T1_vs_T0
AC090559.1	5007647039221330	-8208652123888370	0.9678077512044083	-8481697024716890	0.221933	1.95879	0.6368238725778147	T1_vs_T0
LYPLA2	4855620912639080	-814230388117291	0.9625190325245172	-8459369223917660	0.0268828	2.34834	0.6406339256054733	T1_vs_T0
SIRT5	5221918630874370	-8095288555646330	0.958284806795534	-8447685383551740	0.0297135	0.167496	1	T1_vs_T0
MTHFD2	5291067275609610	-8150695420997780	0.965486119137856	-844206380540826	0.311783	2.7118	0.6406339256054733	T1_vs_T0
SEC23A	4766145299794910	-8234096267879690	0.976049937411162	-8436142406524300	0.0327983	2.8486	0.6406339256054733	T1_vs_T0
BCAS3	6375941862451850	-808882568454817	0.959667650854984	-8428778105984600	0.0349293	3.02497	0.6406339256054733	T1_vs_T0
F8A1	553586389618626	-8228614142808720	0.9775061836864457	-841796633119634	0.0383076	2.15001	1	T1_vs_T0
PAM	5592267001858050	-8120897978344510	0.9660268436974119	-8406493081768040	0.422452	0.236073	1	T1_vs_T0
SERTAD3	5060020357670960	-8054619835091750	0.9583677847656966	-840451856075375	0.042962	3.70468	0.6406339256054733	T1_vs_T0
RUNX2	5.54373e+16	-806940555427251	0.961382476757458	-8393543412075620	0.471705	4.08609	0.6368238725778147	T1_vs_T0
PTBP2	4918713597262040	-8221066669391420	0.9802716374362237	-8386518956003440	0.0500749	0.439591	0.6274920176282981	T1_vs_T0
LIN54	4.76859e+16	-815660259360023	0.9732657342391556	-83806532035946	0.526348	0.453899	0.6378708012457224	T1_vs_T0
YLPM1	5246581213813390	-8114709227869730	0.9682734163829176	-8380596937364070	0.0526599	0.454216	0.6368238725778147	T1_vs_T0
ACTN1	1692741203365950	-1.00846e+16	0.12034526736395883	-8379687688411080	0.530683	2.171	1.36994e+16	T1_vs_T0
RPS5	5007472176035170	-8064586417325080	0.9625538705537162	-8378322153217120	0.0536875	2.9829	1	T1_vs_T0
RPL8	5147924773484750	-8041709964770330	0.9602880703225403	-8374268319369300	0.055568	0.47862	0.6368238725778147	T1_vs_T0
SPTBN1	4854845480571270	-815005512211043	0.9740258387429688	-8367391087518270	0.00589079	0.505837	0.6378708012457224	T1_vs_T0
SMARCD2	5190715912514220	-8008198485935030	0.9570784002861824	-8367338019059300	0.0589345	0.326504	1	T1_vs_T0
PLBD1	8792623797358220	-2.88783e+16	0.3451381430822518	-8367182522575190	0.0590123	0.240443	1.36953e+16	T1_vs_T0
RABEP1	4.74527e+16	-8164384398235480	0.9759011200130606	-836599552024924	0.0596095	0.508932	0.6406339256054733	T1_vs_T0
SNU13	4.69866e+16	-815806874501688	0.9795055890580996	-8328761812234010	0.0816922	0.692572	0.6406339256054733	T1_vs_T0
MGAT1	6051530904121310	209697853228522	0.25203521702070963	8320180636156540	0.0878294	0.354679	1.36994e+16	T1_vs_T0
RPL4	5027513315905780	-8032111722631800	0.9655825633861201	-8318410074084880	0.0891511	0.0754747	0.6406339256054733	T1_vs_T0
ITPKC	4887798394752540	-8076540657368830	0.9713517831075557	-8314743224674280	0.0919511	0.779637	0.6378708012457224	T1_vs_T0
GDPD3	5077819658373650	-8116861514183660	0.9765395876108618	-8311861205792840	0.0942126	0.514576	1	T1_vs_T0
SH3GL1	5039137406145340	-8022168274340740	0.9665006408738119	-830022033620993	0.103918	0.566788	1	T1_vs_T0
LRRC6	489873859026637	-8123819760927220	0.9789864638604389	-829819416388308	1.05706	0.891149	0.6406339256054733	T1_vs_T0
KAZN	4840345036103430	-8122363663659110	0.9797977808367144	-8289836762768420	1.13404	0.954714	0.6406339256054733	T1_vs_T0
RFX3	508401078953668	-8056305795683250	0.9718559542423978	-8289608928684780	1.13621	0.618837	1	T1_vs_T0
GPR141	4669060887086690	-8122227753431890	0.9808522138541598	-8280786482110710	0.0122364	0.665518	1	T1_vs_T0
TTC14	4478399545762390	-8131591482054840	0.9832300808846443	-8270283466855060	1.33641	11.3024	0.6368238725778147	T1_vs_T0
DYM	4859294891236130	-8023680811069740	0.9714668298051758	-825934614018563	1.46473	12.5369	0.6274920176282981	T1_vs_T0
SELL	1086124427824240	-1.71916e+16	0.20898717811180917	-8226128651715970	1.93361	0.764671	1.36953e+16	T1_vs_T0
CABIN1	5.20442e+16	-8019777510450950	0.9762159307388295	-8215167626266190	2.11868	1.78437	0.6368238725778147	T1_vs_T0
H3F3C	4405367487219700	-8090031820235090	0.985311017316498	-8210637735756120	2.20017	11.8332	1	T1_vs_T0
TENM1	6.03247e+16	-8010907654107010	0.976113036547744	-8206946689739430	0.226884	19.0819	0.6368238725778147	T1_vs_T0
GK5	491676424277579	-8025716205171030	0.9798226439377551	-819098870068661	2.59089	22.0839	0.6274920176282981	T1_vs_T0
RPL36	4.68622e+16	-7996599530431370	0.9776273176294265	-8179599103083280	0.28479	23.8466	0.6378708012457224	T1_vs_T0
KCNQ1	474319001572169	-8006464695136320	0.9794916126578543	-8174102352352710	2.98077	25.337	0.6274920176282981	T1_vs_T0
MTHFS	4.45266e+16	-8069541981974840	0.9881913617289815	-8165970979402230	0.31886	26.6259	0.6378708012457224	T1_vs_T0
PPP2R1A	4610318840858640	-7948462415342250	0.9749656714963149	-8152556185022860	3.56311	29.7612	0.6368238725778147	T1_vs_T0
HECW2	5188441968312880	-7851807119623100	0.9639235248712059	-8145674337258460	0.377174	31.2734	0.6406339256054733	T1_vs_T0
TMC8	5131371640137410	-797248464456063	0.9805013558775612	-8131028679124210	4.25663	3.59835	0.6274920176282981	T1_vs_T0
ITFG1	4583964517916900	-8009428317999040	0.9866295999356177	-8117968808681280	0.474051	3.91982	0.6406339256054733	T1_vs_T0
SGMS1	4.83204e+16	-7922295190939850	0.9760495216558226	-811669389223208	0.0479055	40.3311	0.6274920176282981	T1_vs_T0
TNFSF8	4911137963404650	-7888453221772060	0.9718872664682842	-8116633990316290	0.479291	3.98141	0.6368238725778147	T1_vs_T0
RPL10A	4.83475e+16	-7884965256155050	0.9717530199971809	-8114165939178580	0.489133	40.4542	0.6378708012457224	T1_vs_T0
ARL15	5.10904e+16	-790540972975815	0.9753141764506909	-8105500689559410	0.525287	44.1029	0.6274920176282981	T1_vs_T0
ANKRD28	4652346971818030	-7844142221970700	0.9683970660951667	-8100130098080900	0.549004	4.60314	0.6274920176282981	T1_vs_T0
UBR3	4191739335234340	-800506555110407	0.9941897452857341	-8051848843807350	0.815526	6.68843	0.6406339256054733	T1_vs_T0
P4HA2	5033131378984550	-7883369079682740	0.9820635253377569	-8027351465854970	0.995994	8.14638	0.6406339256054733	T1_vs_T0
SLC16A5	4315682538823740	-7924173845057320	0.9880516264379413	-8019999798618850	10.5745	8.81826	0.6274920176282981	T1_vs_T0
SYNGR2	4188254212849600	-7989850481075710	0.996348485638105	-8019132458417560	10.6495	8.86874	0.6274920176282981	T1_vs_T0
ARSG	4988743326345470	-7812776153008560	0.9767927809214756	-7998396697443070	12.605	104.549	0.6274920176282981	T1_vs_T0
NBPF12	4.36716e+16	-7925225525349660	0.9954453587281883	-7961487243734980	16.9984	8.8708	1	T1_vs_T0
SCAPER	4378752168539010	-7867561111253650	0.9901710434123053	-7945658645137340	19.3162	100.668	1	T1_vs_T0
ARL8B	4.94421e+16	1.8138e+16	0.22840486858396603	7941183238770140	20.0262	7.87949	1.33354e+16	T1_vs_T0
PPP1R9B	4373122622795760	-7913580699454800	0.9966915690570108	-7939849142038990	20.2427	105.213	1	T1_vs_T0
CDK5R1	4705034920545070	-7857447570682480	0.990856147046289	-7929957940015090	21.922	178.149	0.6378708012457224	T1_vs_T0
C1QC	6.03401e+16	-7644076274920900	0.9670091261871329	-7904864667680130	26.8225	21.6452	0.6406339256054733	T1_vs_T0
TMIGD3	411116823869702	-7.84053e+16	0.9936167442253447	-7890900604795110	30.0014	241.782	0.6406339256054733	T1_vs_T0
AKT1	4.48952e+16	-7809360602438930	0.9905081880237739	-7884195907577390	31.6567	259.772	0.6274920176282981	T1_vs_T0
ZNF609	4141414568201260	-78956040170114	1003317821848330	-7869494436434840	35.6077	285.819	0.6406339256054733	T1_vs_T0
HLA-DPA1	5119920414512740	-770376449556922	0.9791278993947793	-7867985888596460	0.360396	29.063	0.6368238725778147	T1_vs_T0
SLAMF7	713480150608423	1.26038e+16	1.6077e+16	7839659986133600	4.51768	171.223	1.36953e+16	T1_vs_T0
AZIN1-AS1	1570872887970980	1.11118e+16	1419692658170640	7826917991471280	4.99975	25.7787	1	T1_vs_T0
CHI3L1	6210548723145910	2.8113e+16	0.3592430123730472	7825614589596040	50.5183	193.689	1350198572496700	T1_vs_T0
ACBD6	4757743880795700	-7739222333637960	0.9920146958698699	-7801519842255620	6.1166	31.3699	1	T1_vs_T0
NLRX1	4069256784546790	-7.79905e+16	1.00291e+16	-7776397732196870	0.746189	38.2187	1	T1_vs_T0
VIM	5158600665937560	-1576322801832700	0.2037940215293066	-7734882456333610	103.499	38.6444	1.36994e+16	T1_vs_T0
TFEC	2.2914e+16	1.16671e+16	1.50899e+16	7731755178371700	106.074	84.836	0.6378708012457224	T1_vs_T0
PLCL1	5928239890798430	-7816159195930470	1.01101e+16	-7731034649581400	106.676	86.6145	0.6274920176282981	T1_vs_T0
DUT	6568190515511600	-7580114029321850	0.9853614009572409	-7692724742371740	144.034	116.759	0.6274920176282981	T1_vs_T0
CCL3L1	4.676e+16	1.25112e+16	1.62715e+16	7.689e+16	148.289	568.042	1.33354e+16	T1_vs_T0
MT1X	2215928541125630	1.10885e+16	1.44779e+16	7658945519783840	18.7466	148.307	0.6406339256054733	T1_vs_T0
NPC2	1.0019e+16	2.02742e+16	0.2656206804524397	7632763575343470	229.774	116.759	1	T1_vs_T0
SCAMP1	3723922947602270	-779175107024967	1.02202e+16	-7623903002599550	246.118	1982.66	0.6274920176282981	T1_vs_T0
C1QB	5121990103877520	-7520368480999240	0.9866101884254287	-7622431401201420	24.8941	126.333	1	T1_vs_T0
ZNF407	3.92931e+16	-7.67965e+16	1.01113e+16	-7595156302738090	30.7421	247.004	0.6274920176282981	T1_vs_T0
HMOX2	3925497760408000	-760874511196929	1.00722e+16	-7554232507230000	42.1337	2127.04	1	T1_vs_T0
PGLYRP1	6591093375684930	-2083853727272480	0.2766916686451519	-7.53132e+16	50.2296	1906.49	1.33354e+16	T1_vs_T0
UMAD1	3681437570185270	-76738407199719	1.02147e+16	-7512536530801420	5.79926	455.404	0.6378708012457224	T1_vs_T0
KDM4C	5160267960076970	-7582954617154100	1.012e+16	-7493015915956130	67.3087	3380.3	1	T1_vs_T0
ARHGEF40	1.04095e+16	-1.78231e+16	0.23829037578624296	-7479591818138590	74.5538	274.102	1.36953e+16	T1_vs_T0
MMP9	1.5619e+16	-2.47759e+16	0.33137974505191425	-7476587683999560	76.2773	287.632	1.33354e+16	T1_vs_T0
AC103996.2	4.38873e+16	-7.59438e+16	1.01822e+16	-7458514788246330	87.5032	696.705	0.6274920176282981	T1_vs_T0
EMB	1.15199e+16	-2.04734e+16	0.27480894867728795	-7450059945406580	93.2978	3465.72	1350198572496700	T1_vs_T0
RHOH	1.38092e+16	1.08695e+16	1462122450815760	7.43405e+16	1053.22	836.414	0.6274920176282981	T1_vs_T0
APLP2	211059211731789	1.13196e+16	0.15324317603549967	7386672267055800	1505.49	564.764	1.33354e+16	T1_vs_T0
ZDHHC19	3.6961e+16	-1.03317e+16	1.40063e+16	-7.37644e+16	1625.75	811.198	1	T1_vs_T0
HINT3	1976113428177590	1.40064e+16	0.19046599411683374	7353728846753580	192.753	959.297	1	T1_vs_T0
RRAGD	2.65942e+16	1.38843e+16	0.1888298477257	7352822042989290	1940.65	15332.7	0.6274920176282981	T1_vs_T0
NDUFB10	3.68077e+16	-7478172549153970	1.01948e+16	-7335285668155270	2212.49	1709.99	0.6406339256054733	T1_vs_T0
CREG1	3797599358306570	1.80942e+16	0.24735972447835808	7314941137778250	2574.94	959.745	1.33354e+16	T1_vs_T0
PTGS2	2760050502417070	-1.9411e+16	0.2662131140845941	-7291525252872820	3064.65	11408.1	1.33354e+16	T1_vs_T0
GBP4	3267264017208370	1.1496e+16	1.59013e+16	7229597483306170	484.428	1748.62	1.36994e+16	T1_vs_T0
PPIF	7349069388415410	2075647292256800	0.2874912699560603	7219861989458140	520.404	25701.2	1	T1_vs_T0
CPNE5	5137077887010910	-7323231420536430	1.01793e+16	-7194245819525240	628.07	4846.05	0.6368238725778147	T1_vs_T0
RELL1	4670391220875480	-7403029476950730	1030706800760410	-718247853947318	684.588	52374.1	0.6406339256054733	T1_vs_T0
HERC5	1.77721e+16	1.08927e+16	1516623289662300	7182227733565630	685.846	33742.6	1	T1_vs_T0
HEXB	4.28536e+16	1.71006e+16	0.2384636934391845	7171163892845310	743.628	26782	1.36953e+16	T1_vs_T0
XAF1	3.92563e+16	1.18302e+16	1652938964430640	7157077097925850	824.154	30068.7	1350198572496700	T1_vs_T0
ACSS3	3.37027e+16	-7389542878781680	1.03999e+16	-7105385156333720	11998.7	9196.04	0.6378708012457224	T1_vs_T0
CCL4	7602303958733010	3.07447e+16	0.43387620805904753	7086056329933630	13798.8	4942.96	1.36994e+16	T1_vs_T0
CAMTA1	4.10164e+16	-727816200996782	1029214769439250	-7071567787482460	15319.3	117306	0.6368238725778147	T1_vs_T0
CCL4L2	4417944052975230	1.21173e+16	1.71759e+16	7054824191150770	17281.9	6343.56	1.33354e+16	T1_vs_T0
WASHC2C	2.05872e+16	1.51124e+16	0.21565568251160397	7007671624944500	2423.17	187366	0.6274920176282981	T1_vs_T0
SUCNR1	1.35553e+16	1.10167e+16	1.57818e+16	6980638055685960	29384.2	226639	0.6274920176282981	T1_vs_T0
CAT	6165384463413360	-1.94242e+16	0.27828706182682084	-6979926670773210	2953.34	106798	1350198572496700	T1_vs_T0
GNG2	2.19471e+16	1.61428e+16	0.23135520213638636	6977507476140380	3004.63	146150	1	T1_vs_T0
DDIT4	8583709167113200	-0.8899737825360785	0.1279918899341266	-6953360740232210	35668.5	126805	1.36994e+16	T1_vs_T0
TREML4	5725006248747990	-7733103829093090	1114404991013600	-6939222178159370	39426.5	29877.2	0.6378708012457224	T1_vs_T0
HSPA1B	5962331780230270	-9536256914565030	1.38061e+16	-6.90729e+16	493.982	177736	1350198572496700	T1_vs_T0
MCL1	864279894571758	-0.892785828209941	0.12979870139746266	-6878233900631250	6059.91	22020.7	1.33354e+16	T1_vs_T0
PIM3	7794513557655070	1713327662476850	0.2520838921312877	6796656652637440	107075	38763.5	1.33354e+16	T1_vs_T0
LINC01001	7868899378182610	-1.20139e+16	0.1769887859567096	-678796428259576	113727	54835.6	1	T1_vs_T0
KCNH3	3944384470470150	-7153931177123980	1063342541570230	-6727776701720010	172275	82756.2	1	T1_vs_T0
SRSF2	5229185511561730	-1.19957e+16	0.17837428482083797	-6725005885845310	175585	61722.9	1.36994e+16	T1_vs_T0
SGK1	7995816123396390	2.18915e+16	0.3268241738511272	6.69825e+16	210933	74078.4	1.36953e+16	T1_vs_T0
PADI2	1.39558e+16	-1.18142e+16	0.1768951224313999	-6678621329123040	24120	1.15436e+06	1	T1_vs_T0
C15orf48	3.41987e+16	1.13404e+16	1.70463e+16	6.65271e+16	28774.4	1.02246e+06	1350198572496700	T1_vs_T0
IFIT1	2867843047049140	1.13097e+16	1.70046e+16	6650969239213340	2911.69	103335	1350198572496700	T1_vs_T0
RORA	3.71001e+16	-6941905384058480	1050125279910320	-6610549728553590	38289.5	2.85516e+06	0.6378708012457224	T1_vs_T0
SULT1B1	5709420004437490	-2.05354e+16	0.31072499983378876	-6608851939419530	38731.2	1.35141e+06	1.36994e+16	T1_vs_T0
IGKC	3419194188740850	-1.01002e+16	1.53118e+16	-6596376501597240	42132.8	150650	1.33354e+16	T1_vs_T0
FNDC3A	4526182159601550	1.19565e+16	0.1813497538123523	6593085579013590	43077.8	150166	1.36953e+16	T1_vs_T0
TAGLN2	2980191469346170	-1.82844e+16	0.278454338941873	-6566405512872260	51544.3	181803	1350198572496700	T1_vs_T0
RNF13	2317879713793780	1248892385357620	0.19285072647667656	6475953750211390	9421.49	3.26812e+06	1.36953e+16	T1_vs_T0
MS4A6A	6312502354328150	-1.69603e+16	0.262500369928265	-6461054805588600	1.03976e+06	360120	1.36994e+16	T1_vs_T0
ITGAL	3893286903367360	-1.65535e+16	0.2566014195935785	-6451039633685390	1.11085e+06	384274	1.36994e+16	T1_vs_T0
XIST	6577178899090440	-6728957526336600	1045058556914390	-6438833003008260	1.20396e+06	892651	0.6368238725778147	T1_vs_T0
LARP4	3.29443e+16	-6929708611144430	1.08054e+16	-6413182060338070	1.42513e+06	673714	1	T1_vs_T0
FLCN	2925578788665400	204630752803723	0.31953219089071966	640407316187141	1.51286e+06	530337	1350198572496700	T1_vs_T0
PLEKHB2	4028920420241920	1.34571e+16	0.21198465928546775	6348143939901220	2.17928e+06	102772	1	T1_vs_T0
AC098613.1	231648522953951	1.12983e+16	1.79235e+16	6303648804438600	290719	2.12966e+07	0.6406339256054733	T1_vs_T0
RRAGC	4586508481155380	1.42015e+16	0.22569881210238707	6292240185505650	312917	1.07587e+07	1.36994e+16	T1_vs_T0
AUTS2	2.99486e+16	-6.86362e+16	1.0936e+16	-6276165652943200	3.47024e+06	1.63253e+07	1	T1_vs_T0
CLTA	2.5021e+16	1.12477e+16	0.1794873935719117	6266572571682250	369081	2.71329e+06	0.6368238725778147	T1_vs_T0
OAS3	1.59168e+16	1045672142703210	1.68253e+16	6214873657476620	513660	3.77159e+06	0.6368238725778147	T1_vs_T0
PPP4R1	7447135429198890	-1.62964e+16	0.2632442481803396	-619059114250388	599390	2.05643e+07	1.36953e+16	T1_vs_T0
CBX4	5124769364338350	-1.08282e+16	0.1761653197186222	-6146617067890510	791529	2.70824e+07	1.36994e+16	T1_vs_T0
IER3	3.87439e+16	1.82489e+16	0.29720792028336146	6140106180616670	824663	3.85142e+06	1	T1_vs_T0
TBL1XR1	4.14689e+16	1.35734e+16	0.22351462613263484	6072706434868440	1.25772e+07	434517	1350198572496700	T1_vs_T0
MMP25	1.48589e+16	-1.20097e+16	0.1980768256820219	-6063136425524370	1.33492e+07	4.54131e+07	1.36953e+16	T1_vs_T0
ALOX5	1.40351e+16	-1.03493e+16	0.17080490974283094	-6059114258990990	1.36873e+07	6.354e+06	1	T1_vs_T0
CEMIP2	308653081904108	-0.9936338072780069	0.1643699976498649	-6045104468484630	149313	5.07342e+07	1.36953e+16	T1_vs_T0
TOX2	2860785397919070	-6783057869832960	1.12234e+16	-6.04368e+16	1.50637e+07	1.08587e+08	0.6378708012457224	T1_vs_T0
CANX	5.03689e+16	1.36939e+16	0.226748310764256	603924417411694	1.54838e+07	5.25481e+06	1.36953e+16	T1_vs_T0
JMJD6	2193914874970270	-1.58041e+16	0.26241440291903095	-6022585564249000	1.71653e+07	1.23353e+08	0.6368238725778147	T1_vs_T0
C6orf106	2.00465e+16	1.37277e+16	0.22801617859120224	6020510652170220	1.73868e+07	8.05205e+06	1	T1_vs_T0
IRS2	2.79318e+16	-1.25426e+16	0.20876102538188276	-6.00811e+16	1.87693e+06	8.67156e+06	1	T1_vs_T0
FAM45A	4141390035959230	-1.02411e+16	0.17049810165532656	-6006561709742080	1.89499e+07	6.41378e+06	1.36994e+16	T1_vs_T0
EXOC6	3.07346e+16	-1.11449e+16	0.1858373903736892	-5997127231209060	2.00839e+07	9.26782e+06	1	T1_vs_T0
TSPO	1.20585e+16	-1.27372e+16	0.21345117618030432	-5967252931638770	2.41281e+07	814687	1.36994e+16	T1_vs_T0
APMAP	1.40845e+16	-1872172827902770	0.3137755639821064	-5966598558992760	2.4225e+07	1.11257e+08	1	T1_vs_T0
TMEM123	6077570729222730	1.26397e+16	0.21285697845534857	5938106514511270	2.88333e+06	9.70365e+06	1.36953e+16	T1_vs_T0
LONRF3	8916587384675460	1.02306e+16	1723492467206690	5935996109577160	2.92067e+07	2.12002e+08	0.6274920176282981	T1_vs_T0
NINJ1	7868403328260850	1.22584e+16	0.20689821250134172	5924827196579790	3.12626e+06	1.05087e+08	1.36953e+16	T1_vs_T0
STK26	2.13182e+16	1.24797e+16	0.21089310912320952	591756805921578	3.26737e+07	2.32029e+07	0.6406339256054733	T1_vs_T0
RMND5A	3.96452e+16	174342185611002	0.2948713176454023	5.91248e+16	3.36987e+06	1.14489e+08	1350198572496700	T1_vs_T0
CKAP4	1.89266e+16	-1.64911e+16	0.27935319502501615	-5903303312402840	3.56294e+07	1.20905e+08	1350198572496700	T1_vs_T0
DST	3.17367e+16	-6594413703194260	1.11724e+16	-5902406133294200	3.58238e+06	1.63554e+08	1	T1_vs_T0
CPPED1	1509385367343320	-1.31548e+16	0.22448051583898693	-5860094852947230	4.62603e+06	1.56608e+07	1350198572496700	T1_vs_T0
XKR8	3.04176e+16	-1.56699e+16	0.2677171933085178	-5853172498348440	4.82283e+06	1.6492e+07	1.33354e+16	T1_vs_T0
AL078604.2	9833331897420260	1.02267e+16	1.74725e+16	5853053479041920	4.82629e+06	3.42769e+07	0.6368238725778147	T1_vs_T0
STK17B	3110591765831470	-1040487579750220	0.17842137320848267	-5831630824488870	5.48883e+06	2.49416e+08	1	T1_vs_T0
SYNE1	4.44176e+16	-1.97752e+16	0.3394478516484255	-5825691414189510	5.68766e+06	2.58148e+08	1	T1_vs_T0
CD302	3.50465e+16	-19540702090556	0.3362664108778164	-5811077603482720	6.2072e+06	2.81398e+08	1	T1_vs_T0
ITGB2	3.0927e+16	-0.7861528742099049	0.13559359625579914	-579786137338534	6.71659e+07	3.04134e+07	1	T1_vs_T0
KYNU	1.17345e+16	1.01492e+16	1.76731e+16	5742726999676490	9.31639e+06	6.56289e+07	0.6368238725778147	T1_vs_T0
AC116366.2	4384511099819920	-6398061036779470	1.11827e+16	-5721384396736100	1.0566e+08	7.38807e+07	0.6378708012457224	T1_vs_T0
GLT1D1	9394925426083590	-1065905345090890	0.18652909391735378	-5714418714558120	1.1008e+07	3.68307e+07	1350198572496700	T1_vs_T0
CD14	1.09839e+16	1.57115e+16	0.2753368346602433	5706270571470960	1.15478e+08	3.9074e+07	1.33354e+16	T1_vs_T0
S100A4	7604238043223450	-1.61391e+16	0.2832355213051406	-5698106113968110	1.21146e+08	3.9856e+08	1.36994e+16	T1_vs_T0
IFRD1	1.0338e+16	-1.2166e+16	0.2149318750407956	-5660394428603430	1.51025e+08	4.96284e+08	1.36994e+16	T1_vs_T0
FKBP5	2.87141e+16	-2.59787e+16	0.45938174181552516	-565514697577727	1.55713e+08	5.25042e+08	1.33354e+16	T1_vs_T0
DRAIC	392036428522639	-6330612434849150	1119687722979380	-5653908947044600	1.56839e+08	1.10969e+09	0.6274920176282981	T1_vs_T0
CASK	2.92026e+16	-645443458669471	1.14167e+16	-5653522078611290	1.57193e+08	7.0327e+07	1	T1_vs_T0
ANXA1	9745511603868290	-2.12431e+16	0.37650512543833253	-564217294095753	1.67917e+08	7.48083e+07	1	T1_vs_T0
JPT1	4217035959954730	-1601341230958280	0.2840879572477236	-563677970186509	1.7326e+08	5.76329e+07	1350198572496700	T1_vs_T0
NAB1	2.23488e+16	1153709127452340	0.20490934669180744	5630339201596150	1.79856e+07	1.25246e+08	0.6368238725778147	T1_vs_T0
DUSP6	1.44971e+16	1.69933e+16	0.3025823825992745	5616091157894740	1.95326e+08	6.56321e+07	1.33354e+16	T1_vs_T0
AP003086.2	4157900884017910	1.9541e+16	0.3487130602550605	5603733639614230	2.09783e+08	7.0327e+07	1.33354e+16	T1_vs_T0
SYNE2	4.25277e+16	-1.27751e+16	0.228198047929134	-5598260694348990	2.16513e+08	7.05943e+07	1.36953e+16	T1_vs_T0
TM9SF3	27105135382616	1.03858e+16	0.18593926772922503	5585576412938130	2.32926e+08	1.60685e+08	0.6406339256054733	T1_vs_T0
TGFBR1	4.20648e+16	1.15376e+16	0.20700767694259298	5.57351e+16	2.49654e+07	1.10967e+09	1	T1_vs_T0
ARFIP1	2928522780135160	1.22333e+16	0.21966884961407704	5568957567207150	2.56268e+07	8.3243e+07	1.36994e+16	T1_vs_T0
EFHC2	3936290576606400	-6352849492307590	1.1567e+16	-5.49221e+16	3.96936e+08	2.72353e+08	0.6368238725778147	T1_vs_T0
CREBRF	1.98151e+16	1.12319e+16	0.2049162254612761	5481220056228150	4.22403e+07	1.3662e+08	1.36953e+16	T1_vs_T0
SPTLC2	6230412103196280	-1.47425e+16	0.2692489584614237	-5475399741453870	4.36525e+07	1.43046e+08	1350198572496700	T1_vs_T0
HRH2	530162046227496	-1.89982e+16	0.34901911565529703	-5.44331e+16	5.22992e+08	1.70989e+09	1350198572496700	T1_vs_T0
CCNJL	2748503135439650	-1.76704e+16	0.3248065485627962	-5440279713734080	5.3197e+07	2.3403e+09	1	T1_vs_T0
TALDO1	1.91337e+16	-0.6539642479308769	0.12027052771158424	-5437443905618510	5.40504e+07	2.37245e+08	1	T1_vs_T0
MARCKS	6251906695516560	1.2677e+16	0.2339428108314311	5418835182174360	5.99886e+06	1.98352e+09	1.33354e+16	T1_vs_T0
IER5	567251848817853	1.81204e+16	0.33639895345526505	5386565571143880	718167	2.30959e+09	1.36953e+16	T1_vs_T0
AOAH	6118283257408010	-1.17358e+16	0.21787572034098077	-5386454987748750	7.18609e+07	2.36798e+09	1.33354e+16	T1_vs_T0
GNAS	2.24307e+16	-0.7695769556487432	0.14305818481765603	-5379468197710300	7.47062e+07	2.3909e+08	1.36994e+16	T1_vs_T0
ENTPD1	5795735109822200	-1.41216e+16	0.2630322289019013	-5.36878e+16	7.92732e+07	2.53495e+09	1.36953e+16	T1_vs_T0
GCA	7329751797316260	-1288950489877030	0.24030922144872124	-5363716307291500	8.15269e+07	3.5423e+08	1	T1_vs_T0
NFIA	3585715461410020	-6326197813591980	1.17961e+16	-536295718650493	8.18704e+07	5.52089e+08	0.6378708012457224	T1_vs_T0
VSIR	2299749870848810	-1.02886e+16	0.19185901250756474	-5362609325078480	8.20283e+07	2.62008e+09	1.36953e+16	T1_vs_T0
ALPL	2.24715e+16	-129321405241722	0.2414911102394156	-5355120737716260	8.54993e+07	3.70242e+08	1	T1_vs_T0
FCAR	3.54311e+16	-1.02788e+16	0.19274702897039125	-5332780102452030	9.67204e+07	3.08239e+09	1.36953e+16	T1_vs_T0
PIK3R5	1086099403847040	1.09428e+16	0.20525214886925017	5331414282780540	9.74508e+07	3.14658e+08	1350198572496700	T1_vs_T0
IFIT3	2.14904e+16	2320663800113370	0.4363562046645263	5318278450738470	1.04754e+09	3.32989e+08	1.36994e+16	T1_vs_T0
CXCL8	1706926810034040	1.61647e+16	0.30399086595876695	5317497028410980	1.05204e+09	3.38929e+08	1350198572496700	T1_vs_T0
PRKDC	4.60409e+16	-1916310736634210	0.36059622918428497	-5314283904102810	1.07078e+09	4.62131e+09	1	T1_vs_T0
S100A12	874311283315312	-1.94987e+16	0.3672647077871296	-5309156898178770	1.10133e+09	3.58435e+07	1.33354e+16	T1_vs_T0
PHTF1	3.36042e+16	-1.30307e+16	0.24589142319717605	-5299362780547820	1.16208e+09	3.67852e+09	1.36953e+16	T1_vs_T0
LAMTOR5	501937844710116	-1627888239178400	0.3074843774146231	-5294214466653370	1.19529e+09	3.77519e+09	1.36953e+16	T1_vs_T0
MANSC1	4.89246e+16	-1055047190306260	0.1999200681330552	-5277345091759790	1.31069e+09	4.19424e+08	1350198572496700	T1_vs_T0
CDKAL1	2.92386e+16	-6172481332979240	1.17567e+16	-5250172137430380	1.51957e+09	1.00796e+10	0.6406339256054733	T1_vs_T0
TLR8	7134053192200770	-1.30991e+16	0.24980733350750542	-5243676061254770	1.57408e+09	4.95346e+08	1.36994e+16	T1_vs_T0
ATG7	4.00393e+16	1.32037e+16	0.2521452637364593	5.23656e+16	1.63596e+09	5.28281e+08	1.33354e+16	T1_vs_T0
ANKRD12	1.96025e+16	0.929294618492637	0.17767595978012238	5230277746312200	1.69256e+09	7.23217e+08	1	T1_vs_T0
AL390957.1	5872441567623570	-6087106210564020	1.16497e+16	-5225133920637970	1.74029e+09	1.15058e+09	0.6406339256054733	T1_vs_T0
AGTPBP1	7359129783774770	-1.19794e+16	0.2293301758992854	-5223666939815130	1.75414e+09	5.58211e+09	1350198572496700	T1_vs_T0
OSTM1	3017509476322640	1.07752e+16	0.2066954379906704	5213097948933250	1.85713e+09	5.81996e+08	1.36953e+16	T1_vs_T0
ZNF24	4.07948e+16	0.883509849945734	0.16965501968919514	5207684697831560	1.91211e+09	6.14037e+08	1.33354e+16	T1_vs_T0
VOPP1	6717501875066720	1.04647e+16	0.2010864605321136	5204057774298870	1.94983e+08	6.10372e+08	1.36953e+16	T1_vs_T0
HNRNPA2B1	1.41972e+16	-0.6472474864108353	0.12447209411691343	-5199940524844800	1.99352e+09	6.39471e+08	1.33354e+16	T1_vs_T0
SNX3	1.24014e+16	-1312172102174790	0.25299692815112557	-518651396980986	2.14267e+09	912522	1	T1_vs_T0
FRMD4B	55735866872384	-1.97565e+16	0.38370798854614435	-5148826959565040	2.62121e+08	8.1667e+08	1.36994e+16	T1_vs_T0
C19orf38	3471046665593890	-1743034857440470	0.33952291369787474	-5.13378e+16	2.83985e+09	9.07938e+08	1.33354e+16	T1_vs_T0
NCF4	2059008457121080	-0.8812966833849362	0.17215669684040077	-5119154233087710	3.06909e+08	9.7907e+08	1.33354e+16	T1_vs_T0
IMPA2	2546053692055510	-2.02025e+16	0.3957935874831816	-5104291021085110	3.32037e+09	2.18681e+10	0.6368238725778147	T1_vs_T0
RSBN1	3.93223e+16	-1.47471e+16	0.2895137963881991	-5093738124949710	3.51072e+09	1.0878e+10	1.36994e+16	T1_vs_T0
F5	7466008645829370	-1.24214e+16	0.24386362628790917	-5093601992923760	3.51324e+07	1.10329e+10	1350198572496700	T1_vs_T0
NRXN1	2.62657e+16	-6100383412986840	1.20441e+16	-5065040795489400	4.08313e+08	2.69698e+10	0.6274920176282981	T1_vs_T0
SBNO1	3.22989e+16	0.8086246305918472	0.16032554363743343	5043641906622830	4.56754e+08	1.43124e+10	1350198572496700	T1_vs_T0
GAPT	9385187571233390	1.07428e+16	0.21364093856854877	502842626295404	4.94522e+08	1.52605e+10	1.36953e+16	T1_vs_T0
DOCK4	5608477633893530	2.26908e+16	0.45223606272185873	5017472266495670	5.23558e+08	1.61388e+10	1.36953e+16	T1_vs_T0
SEL1L	3.85351e+16	0.6672797713993504	0.1333035898554836	5005714940781100	5.56551e+07	1.7132e+10	1.36994e+16	T1_vs_T0
CMTM2	1549350904877580	-1.36428e+16	0.2729953194214195	-4.99746e+16	5.80912e+08	1.78625e+10	1.36994e+16	T1_vs_T0
CSTB	1.17491e+16	0.9225342117710134	0.1846029694296351	4997396383283280	5.81095e+08	2.42667e+10	1	T1_vs_T0
SLC20A1	2.27594e+16	1.28725e+16	0.258015714191346	4989047118361370	6.06778e+08	3.91142e+09	0.6368238725778147	T1_vs_T0
S100A8	7532659835364220	-1.30607e+16	0.2624329730852413	-497678760340887	6.46482e+08	2.68235e+10	1	T1_vs_T0
PTEN	310989585485563	-0.9636897638428384	0.19381542882037972	-4972203553185370	6.61961e+08	2.73776e+10	1	T1_vs_T0
ARHGDIB	6616936104227050	-1353633968091640	0.27224226266610924	-4972166903240160	6.62087e+08	2.03363e+09	1.36994e+16	T1_vs_T0
SEC22B	7308501969914280	1.07408e+16	0.21631126966930117	4965434182398980	6.85475e+08	2.10319e+09	1.36994e+16	T1_vs_T0
MBOAT2	4.70609e+16	-1.38932e+16	0.2801774540850809	-4.95872e+16	7.09605e+08	2.17486e+10	1.36994e+16	T1_vs_T0
BRI3	2.59072e+16	1208355119182690	0.24380772988506158	4956180510570130	7.18924e+08	2.23049e+10	1350198572496700	T1_vs_T0
CXCR4	5996458847894420	1097167304924740	0.22150795172371726	4953173447665750	7.30128e+08	2.23049e+10	1.36994e+16	T1_vs_T0
ANTXR2	8500021569538130	0.9926552396773041	0.20077517509986784	4944113430276150	7.64912e+08	2.33423e+10	1.36994e+16	T1_vs_T0
MYH9	2.79052e+16	-0.6883412489604266	0.13934250007176768	-4939923200788700	7.81533e+08	2.44476e+09	1.33354e+16	T1_vs_T0
ANPEP	5152908377128400	-1.39591e+16	0.2827540184385818	-4936820515486020	7.94065e+08	2.47861e+09	1.33354e+16	T1_vs_T0
LUCAT1	1.52012e+16	1.13258e+16	0.2296005529231137	493284276591668	8.10414e+08	2.46509e+10	1.36994e+16	T1_vs_T0
COTL1	2374431447776350	-0.9355234224366753	0.18981168400720888	-4928692495037050	8.27817e+08	2.54934e+10	1350198572496700	T1_vs_T0
TMEM140	6533332841750120	1.29685e+16	0.26346271556034156	4922326155208330	8.55215e+08	2.59298e+09	1.36994e+16	T1_vs_T0
RAP2C	6849468887720290	0.7201185941593153	0.14651556604234417	4914963055537690	8.87992e+08	2.72294e+09	1350198572496700	T1_vs_T0
SSH1	3120735723633940	-1.06651e+16	0.2173843860063471	-4906116253747670	9.28975e+08	2.87496e+10	1.33354e+16	T1_vs_T0
CTSA	2884461836219760	1.2865e+16	0.26225756654682314	4.90547e+16	9.32056e+08	2.81086e+10	1.36994e+16	T1_vs_T0
FLOT2	1.97467e+16	-1.1417e+16	0.2332785845498053	-4894164246582310	9.87244e+08	4.04414e+09	1	T1_vs_T0
PIM1	9811673859448990	1.43356e+16	0.294058292264458	4875097104616660	1.08755e+10	4.45032e+08	1	T1_vs_T0
MACF1	4.87545e+16	-0.9054775465282957	0.1857896785492036	-4873669805551080	1.09544e+10	3.34474e+10	1350198572496700	T1_vs_T0
DAD1	3489690612957160	0.9606348441259837	0.19759965278506814	4861520911531550	1.16487e+09	3.59351e+10	1.33354e+16	T1_vs_T0
MNDA	1.09561e+16	-1.18476e+16	0.24373953712425267	-4.86077e+16	1.16927e+10	3.56638e+09	1350198572496700	T1_vs_T0
ANXA11	1.25426e+16	-1.20567e+16	0.24885026904441726	-4844962131048360	1.26636e+09	3.79988e+10	1.36953e+16	T1_vs_T0
C1orf162	1.56384e+16	-1.67712e+16	0.3469708026716121	-4833591253165540	1.34092e+10	4.01388e+09	1.36994e+16	T1_vs_T0
MFN2	2769475723661290	-1.3154e+16	0.27289188973879736	-482023756206063	1.43387e+10	9.09816e+09	0.6368238725778147	T1_vs_T0
IRAK2	2.88331e+16	2.06832e+16	0.4322987743304304	4784461268135890	1.71447e+10	5.2554e+09	1.33354e+16	T1_vs_T0
RAB22A	1892142531280910	0.8278864845822496	0.1733908791597592	4774683008668810	1.79991e+10	7.3035e+10	1	T1_vs_T0
AFF4	2576130052142030	0.8831766788261619	0.18509265830652766	4771538141526680	1.82824e+10	1.15282e+11	0.6368238725778147	T1_vs_T0
JDP2	4733711046205610	-1.64983e+16	0.3460899503090534	-476706563223185	1.86928e+09	5.6533e+09	1350198572496700	T1_vs_T0
PLP2	2173333649726610	-0.8658558123636622	0.18190074994202346	-476004531393979	1.93549e+10	5.76311e+09	1.36994e+16	T1_vs_T0
TET3	3999062651028630	1.16707e+16	0.24557473688326634	4752406039742790	2.0101e+10	5.98074e+09	1.36953e+16	T1_vs_T0
EVI2A	920733536132049	1.11217e+16	0.23416996549473384	4749393910176710	2.04027e+10	6.14446e+09	1350198572496700	T1_vs_T0
CALM1	1.83471e+16	-0.9778664716466041	0.20589334923366967	-4749383480749620	2.04038e+10	6.06443e+09	1.36953e+16	T1_vs_T0
CAPN1	2.30028e+16	-1.13935e+16	0.2406797227976871	-4733863980099570	2.20285e+10	1.37567e+11	0.6406339256054733	T1_vs_T0
S100A11	2.41316e+16	-0.6247033548421079	0.13212851463939287	-4727998014259500	2.26744e+09	6.72315e+09	1.36994e+16	T1_vs_T0
FOSB	1.0717e+16	-1.20484e+16	0.2552719793788589	-4719811717256710	2.36063e+10	9.51883e+09	1	T1_vs_T0
B4GALT1	8488631802881790	0.6223116614053991	0.13202686682528733	4713522909158410	2.4347e+10	9.80729e+09	1	T1_vs_T0
PCNX1	1.55888e+16	0.7055018107758405	0.15019772675178775	4697153718855750	2.63812e+08	7.80584e+09	1.36994e+16	T1_vs_T0
LRRFIP2	2.96125e+16	-1.11923e+16	0.2383871369249481	-469499340475623	2.66615e+09	7.88053e+09	1.36994e+16	T1_vs_T0
ATXN2L	2015621911382900	0.8801634507298794	0.1879004214821399	4684201577554940	2.81053e+10	1.75293e+10	0.6378708012457224	T1_vs_T0
CD93	6003653079256670	-1.62545e+16	0.3471794398606638	-4681865292050900	2.84276e+09	1.14272e+11	1	T1_vs_T0
DYSF	2.02056e+16	-0.9682772207173169	0.20683440031536682	-4681412856086580	2.84905e+09	8.53528e+07	1350198572496700	T1_vs_T0
CFD	36106478324035	-5703577915836810	1.21889e+16	-4.67931e+16	2.87844e+09	1.78976e+09	0.6378708012457224	T1_vs_T0
BACH1	1.19912e+16	0.8430796354435515	0.18054589816131117	4669613898900600	3.01766e+10	9.13426e+09	1.33354e+16	T1_vs_T0
SCLT1	6161926885024800	-1098284744551990	0.23524271635199773	-4668730074127400	3.03067e+10	1.21573e+10	1	T1_vs_T0
AC116366.3	6547833882671510	9103394177245370	1.95288e+16	4.66153e+16	3.1387e+09	1.97575e+11	0.6274920176282981	T1_vs_T0
HMGB2	3.55036e+16	-1.54944e+16	0.3343802457291293	-4633773978412040	3.59059e+09	1.08345e+11	1.33354e+16	T1_vs_T0
COLGALT1	1.64096e+16	-1.23723e+16	0.2690694413596113	-4598169961549890	4.26218e+09	2.61792e+11	0.6378708012457224	T1_vs_T0
RNASET2	7191028444896460	-1.30636e+16	0.2841651010817519	-459717225640916	4.28264e+09	1.27104e+10	1350198572496700	T1_vs_T0
GTF2A1	2.13902e+16	1.03565e+16	0.2262189746385437	4578104440782060	4.69208e+09	2.92372e+11	0.6274920176282981	T1_vs_T0
CXCR1	3582583245448660	-0.9325737685513782	0.20374378669475998	-4577188751029340	4.71266e+09	1.37567e+11	1.36994e+16	T1_vs_T0
FLOT1	2.75324e+16	1.02117e+16	0.22319793437129973	4.5752e+16	4.75775e+09	1.38739e+09	1.36994e+16	T1_vs_T0
LAMP1	1151804286117980	0.9438829798939692	0.20666714932563215	4567165042794260	4.94365e+09	1.44055e+10	1.36953e+16	T1_vs_T0
TPD52L2	4631007057924220	0.8060583007399327	0.17693178896204773	4555757365415170	5.21972e+10	1.56037e+10	1.33354e+16	T1_vs_T0
TIMP1	7698333117429560	1299788071012450	0.2854833308041821	4552938580865870	5.29017e+09	1.56037e+10	1350198572496700	T1_vs_T0
SPPL3	2.03903e+16	0.7929822364355091	0.17519427506422663	4526302221603980	6.00247e+09	3.64256e+11	0.6378708012457224	T1_vs_T0
CEP170	3.45928e+16	1.05705e+16	0.2336876811593701	4.52333e+16	6.08729e+09	1.76598e+11	1.36994e+16	T1_vs_T0
KATNBL1	1158261188524410	1.28323e+16	0.2837204711476208	4522868815834400	6.10071e+09	1.76858e+11	1.36953e+16	T1_vs_T0
CPD	240026174680673	1106060521530210	0.24540522923207153	45070780479753	6.57265e+09	1.90149e+10	1.36953e+16	T1_vs_T0
ASAP1	1343589079786330	-0.61362382206859	0.13620154478746724	-4505263306859740	6.62907e+09	1.91585e+10	1.36953e+16	T1_vs_T0
TANC2	2407841334206000	1.49115e+16	0.33099142480843363	4505115792610770	6.63368e+10	3.99623e+10	0.6406339256054733	T1_vs_T0
RNF185	1.27259e+16	0.9774563347241589	0.21699834710159382	4504441382986820	6.65478e+09	4.08882e+11	0.6274920176282981	T1_vs_T0
PHACTR1	1544571135300120	1.44854e+16	0.321765073492359	4501869996015200	6.73582e+10	1.94471e+11	1.36953e+16	T1_vs_T0
RPS28	2.86214e+16	1.05906e+16	0.23538067686724554	4.49934e+16	6.81653e+09	2.66797e+11	1	T1_vs_T0
FES	1.9643e+16	-1.65816e+16	0.3701926708281275	-4479170071007900	7.49338e+09	4.58124e+11	0.6274920176282981	T1_vs_T0
PSEN1	6945141544113230	0.5214324884573458	0.11654660793355072	4.47403e+16	7.67606e+09	2.26902e+11	1.33354e+16	T1_vs_T0
IDI1	7.40693e+16	-1.93797e+16	0.4335252253654826	-4470262735060990	7.81236e+09	2.25092e+11	1.36953e+16	T1_vs_T0
VAPA	1.43146e+16	-0.9217552212028218	0.20683811079463002	-4456409013124440	8.3344e+09	2.46111e+10	1.33354e+16	T1_vs_T0
IFIT5	3194716164493060	1889082153614190	0.4239686203612245	4455712198711030	8.36151e+08	2.4666e+11	1.33354e+16	T1_vs_T0
AZIN1	4704622498385670	0.8191385373414868	0.18385302158949837	4455398830324550	8.37374e+09	2.4677e+11	1.33354e+16	T1_vs_T0
ATP6V1F	2.02166e+16	1071324053729580	0.24081569010484655	4448730285236620	8.63794e+09	5.16942e+11	0.6378708012457224	T1_vs_T0
TACC3	2323241655939020	-1184478809051570	0.26639081101455836	-444639514606545	8.73233e+09	5.22419e+10	0.6368238725778147	T1_vs_T0
TNIP1	4601795731634470	1.29248e+16	0.2908824255713999	4443307232565170	8.85865e+09	2.60795e+11	1.33354e+16	T1_vs_T0
CREB1	4.69823e+16	0.7770617212137425	0.17513134016399143	4437022639614980	9.12117e+09	2.61202e+11	1.36953e+16	T1_vs_T0
AC006369.1	1.0605e+16	9465770331929600	2139281077089080	4424743636217090	9.65569e+09	5.75957e+10	0.6368238725778147	T1_vs_T0
IL1RAPL1	2.83342e+16	-560060980182384	1.26741e+16	-4418933867194760	9.9189e+09	5.89342e+10	0.6368238725778147	T1_vs_T0
RNF10	1.26056e+16	-0.969976590951102	0.21951504191723822	-4418724942397350	9.92849e+09	3.83935e+09	1	T1_vs_T0
IQGAP1	5365313352408380	-0.4685661815556502	0.10621671326181893	-4411416689204620	1.02696e+10	2.96796e+11	1350198572496700	T1_vs_T0
WIPF2	7235351883653750	0.5436525577654305	0.12330870389868981	4408874155486170	1.03909e+09	2.96274e+11	1.36994e+16	T1_vs_T0
WAS	3798248639863890	-0.6629121386890542	0.150420195537319	-4407068720533510	1.04779e+10	2.98151e+10	1.36994e+16	T1_vs_T0
GYG1	1.41274e+16	-1.54035e+16	0.34989430264775645	-4402342443129170	1.07088e+11	4.12461e+10	1	T1_vs_T0
HIVEP1	2.2839e+16	1.03042e+16	0.23421524902481852	4399454337458380	1.08523e+11	6.53115e+10	0.6274920176282981	T1_vs_T0
MEF2A	6562203438827000	-1403891000130750	0.3192764116899039	-4397102162042200	1.09706e+11	3.11949e+11	1.36953e+16	T1_vs_T0
LPP	4.13165e+16	0.9955146970645276	0.22646848998546285	4395819909111550	1.10355e+11	3.13387e+10	1.36994e+16	T1_vs_T0
SYPL1	3084106715393410	0.9551680760932307	0.2182070606901839	4.37735e+16	1.20132e+11	4.60409e+09	1	T1_vs_T0
RAB31	1.8e+16	-1.10618e+16	0.25292313405504335	-4373580093726930	1.22225e+11	3.55853e+10	1.33354e+16	T1_vs_T0
ZC3HAV1	7624110250750840	-1.15924e+16	0.26530502038555703	-4369463430462620	1.24552e+11	3.619e+11	1.33354e+16	T1_vs_T0
IFIH1	6217284409868910	2.08423e+16	0.47711465262407415	4368404789917960	1.25157e+11	3.55064e+11	1.36994e+16	T1_vs_T0
STX16	4.37211e+16	-0.6669041077946857	0.15270705467276677	-436721217119787	1.25842e+11	3.56398e+11	1.36953e+16	T1_vs_T0
ZNF397	1.91192e+16	0.8506388634308043	0.1950673503452163	4360744439935250	1.29621e+11	7.62919e+09	0.6378708012457224	T1_vs_T0
HEBP2	6413902743433590	-0.8639851461114942	0.1987430964814133	-4347246074996590	1.37858e+11	3.88866e+11	1.36953e+16	T1_vs_T0
STARD3NL	1.80043e+16	1.17382e+16	0.27061559376115757	433758385668265	1.44058e+11	8.47069e+10	0.6378708012457224	T1_vs_T0
PPM1M	2.42748e+16	-1344341547548340	0.31022031337211975	-4.33351e+16	1.46753e+11	8.74648e+10	0.6274920176282981	T1_vs_T0
CXCR2	8865686839280500	-1.00783e+16	0.2329103301128609	-4327123592361900	1.51069e+11	4.30513e+10	1350198572496700	T1_vs_T0
GRM1	2.29185e+16	-5.85717e+16	1.35387e+16	-4326232658527980	1.51681e+11	8.8845e+10	0.6378708012457224	T1_vs_T0
BIRC3	2.23331e+16	1.62432e+16	0.3757507480808142	4322872694541970	1.54011e+11	8.99487e+10	0.6378708012457224	T1_vs_T0
CLEC2B	1.74808e+16	1.15656e+16	0.2676377868499544	4321367771600870	1.55065e+10	5.87303e+10	1	T1_vs_T0
FKBP15	4946598593772830	1.21307e+16	0.28082384302558755	4319667945073250	1.56264e+11	4.44875e+10	1350198572496700	T1_vs_T0
TMCC1	4883419928633580	0.9665672052922253	0.22394425968428616	4316106189347650	1.58806e+11	4.57303e+11	1.33354e+16	T1_vs_T0
IGHM	7353663878913910	-7619350572191900	1.76685e+16	-4312400526600240	1.61492e+10	9.4046e+10	0.6378708012457224	T1_vs_T0
PADI4	6844839752221230	-1448656185925940	0.33640520578272215	-4306283496877870	1.6602e+10	4.63995e+09	1.36994e+16	T1_vs_T0
KLHL21	1.9948e+16	1.21207e+16	0.28168148791389525	4302963405249670	1.68529e+11	9.8023e+10	0.6368238725778147	T1_vs_T0
C3AR1	1155877240699980	1.62242e+16	0.37780768686415916	429429621078902	1.75248e+11	4.89301e+11	1.36994e+16	T1_vs_T0
C1orf43	3.8175e+16	0.8576674103112987	0.1998377877441903	4291817978935930	1.77216e+11	4.94454e+10	1.36953e+16	T1_vs_T0
PLAC8	6599618739986060	-2371018610222250	0.5525040005362294	-4291405325429460	1.77546e+11	6.69172e+10	1	T1_vs_T0
WBP2	1.03399e+16	0.5388559230330163	0.1255995891848728	429026819697525	1.78457e+11	6.71952e+10	1	T1_vs_T0
ICAM1	7931666716115300	1.56289e+16	0.3645918304002009	4286685399313050	1.81359e+11	5.18643e+11	1.33354e+16	T1_vs_T0
XIAP	4.0026e+16	0.9583136732181838	0.22372957417705874	4283357158941250	1.84094e+11	6.92503e+10	1	T1_vs_T0
MSL3	8243320602121560	-1137979456528260	0.26580163367164844	-4281310994250860	1.85795e+10	5.23743e+10	1350198572496700	T1_vs_T0
TENM2	2938604091033670	-5.53091e+16	1.29215e+16	-4280399670704020	1.86558e+11	1.07992e+12	0.6368238725778147	T1_vs_T0
ABCG1	2.13192e+16	1.59941e+16	0.37442808035620845	4271598735476240	1.94077e+11	1.13719e+12	0.6274920176282981	T1_vs_T0
ZCCHC2	3030702748735890	1.30616e+16	0.30590137507242815	4269885155981920	1.95574e+10	7.34969e+10	1	T1_vs_T0
C5AR1	1182662672190680	-1.12811e+16	0.2649100100004402	-425846567291431	2.05835e+11	5.71309e+10	1.36994e+16	T1_vs_T0
TANK	1194774319887900	1150990401694040	0.2704121391603459	4256430222651880	2.07717e+11	5.83813e+09	1350198572496700	T1_vs_T0
ATP6V1G1	6119584983474510	1.0333e+16	0.24300465316890812	4.25218e+16	2.11699e+10	5.85858e+11	1.36994e+16	T1_vs_T0
TRIB1	1787851623517590	-0.9108109593195319	0.21477023286072047	-4.24086e+16	2.22663e+10	6.23374e+10	1350198572496700	T1_vs_T0
IPO11	2803873515007280	2099670833901270	0.49537755397239314	423852638672096	2.24992e+11	1.28243e+12	0.6406339256054733	T1_vs_T0
LINC02207	2730737719757560	-1.89328e+16	0.44737138976374835	-4232017272052330	2.31605e+11	8.67004e+09	1	T1_vs_T0
HLA-DRB5	3660318191021340	-5405583064229610	1.27898e+16	-4226483241397210	2.37372e+11	1.35247e+11	0.6378708012457224	T1_vs_T0
AC023157.3	1084509642879130	1048720389148930	0.24824588308658507	4224522784062250	2.39448e+10	6.59417e+10	1.36994e+16	T1_vs_T0
HIVEP2	2794361156700970	1554472395727760	0.36855139566655903	4217790012479410	2.46708e+11	1.40435e+11	0.6378708012457224	T1_vs_T0
ID2	3137025577387760	-0.7336185744387478	0.17455859594865422	-4.20271e+16	2.63742e+11	9.77844e+10	1	T1_vs_T0
CD68	1867369492679610	1.36697e+16	0.3254369627449204	4200404131569600	2.66439e+11	1.50447e+12	0.6406339256054733	T1_vs_T0
DIRC2	2.50777e+16	-1.1958e+16	0.2851713511000613	-4193252828142210	2.74983e+11	1.01659e+11	1	T1_vs_T0
UVRAG	1.87553e+16	0.8275765283962422	0.19862829725618705	4.16646e+16	3.09368e+10	1.13719e+12	1	T1_vs_T0
NRXN3	3050780159376830	-5499960426979380	1.32053e+16	-4164962165093970	3.11404e+10	1.75287e+12	0.6378708012457224	T1_vs_T0
FGL2	4.10245e+16	-1330932963998510	0.3197757687633223	-4162081977460860	3.15359e+11	8.62837e+10	1.36953e+16	T1_vs_T0
BIN2	1.01393e+16	-0.7370198538821322	0.1773639032458477	-4155410657942800	3.24704e+11	8.96778e+10	1350198572496700	T1_vs_T0
ZNF267	1.15298e+16	1.12425e+16	0.27067054394464996	4153557046406090	3.27347e+10	1.20214e+12	1	T1_vs_T0
LST1	1.54653e+16	-0.8189043272287924	0.19721017346262942	-4152444637365380	3.28942e+11	8.96259e+10	1.36994e+16	T1_vs_T0
IFI6	2.40616e+16	1.59253e+16	0.38372588206654973	4150187238450550	3.32203e+11	9.15725e+10	1350198572496700	T1_vs_T0
DDX5	1.42072e+16	-0.9189505964626458	0.22159216384720168	-4147035619437810	3.36808e+10	9.27524e+10	1350198572496700	T1_vs_T0
TNFAIP2	2008723779072240	1.42824e+16	0.3444673417363593	4146221783476600	3.38006e+11	9.40644e+10	1.33354e+16	T1_vs_T0
WWOX	3.04254e+16	-5383518822520140	1304633055196460	-4126462073820010	3.68387e+11	2.04701e+12	0.6378708012457224	T1_vs_T0
SGTB	3.59487e+16	1.21595e+16	0.2947116239136956	4125882926882000	3.69315e+10	9.97893e+10	1.36953e+16	T1_vs_T0
NEU1	155191633769912	1.06468e+16	0.2582503354839522	4122672145258280	3.74503e+10	2.07012e+12	0.6406339256054733	T1_vs_T0
SLC40A1	567153153179697	-1426808718563090	0.34675571165458857	-4.11474e+16	3.8762e+10	1.04535e+12	1.36953e+16	T1_vs_T0
SLC31A2	4688556647919990	-1.06154e+16	0.25818841509578466	-4111493346518310	3.93108e+10	1.05914e+12	1.36953e+16	T1_vs_T0
HNRNPH3	5779034777893050	1.00201e+16	0.24398626481679425	4.10682e+16	4.01145e+11	1.10785e+12	1.33354e+16	T1_vs_T0
ZNF438	9168184744664070	1.03536e+16	0.2529563912540574	4093025439969390	4.25781e+10	1.53878e+12	1	T1_vs_T0
ORAI3	1.55606e+16	1.30444e+16	0.31902757463163717	4.0888e+16	4.33619e+10	1.56564e+11	1	T1_vs_T0
HPGD	7088593107613790	-1.82879e+16	0.4476695173713419	-408512749839092	4.40526e+10	1.21199e+12	1.33354e+16	T1_vs_T0
NPL	8367205931298780	0.8805525507199221	0.2160308484856395	4076050049761550	4.58072e+10	1.22586e+12	1.36953e+16	T1_vs_T0
CORO1A	1.56279e+16	-0.7334242622614549	0.17994377255639396	-4075852427911060	4.58461e+11	1.22586e+12	1.36953e+16	T1_vs_T0
IL1R1	9876451209570340	1.13268e+16	0.2779247541440093	4.07548e+16	4.59204e+11	1.22632e+12	1.36994e+16	T1_vs_T0
SPATA13	4.03899e+16	-1.0706e+16	0.2630562706121063	-4069855042561190	4.70424e+10	1.27345e+12	1350198572496700	T1_vs_T0
HNRNPF	5622008063504850	1.09309e+16	0.2689456713926849	4064360903050120	4.81643e+11	1.28299e+12	1.36953e+16	T1_vs_T0
MGAM	1.47686e+16	-1.06155e+16	0.261356508537348	-406168563933739	4.87197e+10	1.75092e+12	1	T1_vs_T0
PTPN1	3.59105e+16	-1.27002e+16	0.31279967798722463	-4060182032839620	4.90345e+10	1.33889e+12	1.33354e+16	T1_vs_T0
ATP6V1E1	6005229922369530	0.5902495761900174	0.14542477223015357	4058796635114340	4.93262e+10	1.34559e+11	1.33354e+16	T1_vs_T0
ATP6AP1	3.51343e+16	0.8651154541003904	0.21320234934844134	4057720080215960	4.95541e+11	1.31837e+12	1.36994e+16	T1_vs_T0
SYAP1	5786991179779960	-1.68459e+16	0.416882439558963	-4040917044241700	5.32426e+10	1.43047e+12	1350198572496700	T1_vs_T0
ATP6V1B2	2.33783e+16	0.7558191961307572	0.18716673922325494	4.03821e+16	5.38599e+10	1.46239e+12	1.33354e+16	T1_vs_T0
IL4R	1.03243e+16	-1.27495e+16	0.31609421727375875	-4033455708838720	5.49625e+10	1.45404e+11	1.36994e+16	T1_vs_T0
ORAI2	5202294878244120	-1313075105486190	0.32645391544081326	-4022237269579490	5.76479e+11	2.04701e+12	1	T1_vs_T0
ATP11B	1.09558e+16	-1.01056e+16	0.25188750276712674	-4011956775126860	6.02175e+10	2.12853e+12	1	T1_vs_T0
AC084871.1	5383277879681870	-0.7654224401499182	0.1913625004740452	-3.99986e+16	6.3381e+10	1.69175e+12	1350198572496700	T1_vs_T0
AC022217.3	7688948652088020	-6722059015688590	1.68188e+16	-3.99674e+16	6.42196e+10	3.49116e+12	0.6368238725778147	T1_vs_T0
MSRB1	1.49611e+16	-0.7518592733056852	0.18812109019207118	-3.99668e+16	6.42378e+10	1.69149e+12	1.36994e+16	T1_vs_T0
RAB20	5492034797790300	1.51158e+16	0.3783681363774055	3994998002155700	6.46948e+10	1.72521e+11	1350198572496700	T1_vs_T0
RFFL	4.3571e+16	0.9059893182229308	0.22715603577970872	3988400814942640	6.65202e+10	1.7467e+12	1.36994e+16	T1_vs_T0
MAN2A2	6519114868317140	-0.836582450047663	0.20979132220353747	-3.98769e+16	6.67202e+10	1.77262e+12	1350198572496700	T1_vs_T0
SIK3	4840764000079270	0.8246791819345161	0.20739512851053973	3976367178231990	6.99761e+10	2.46446e+12	1	T1_vs_T0
CTSB	8065075016755310	0.5974882767528589	0.1502946830312286	3975445203398920	7.02477e+10	1.88267e+11	1.33354e+16	T1_vs_T0
TUBA1A	9713044046736700	-1.10214e+16	0.2772441382558355	-3975335467408550	7.02801e+10	1.83914e+12	1.36953e+16	T1_vs_T0
TRAPPC3	1.49033e+16	0.7913087217812188	0.19909782377659027	3974471979508690	7.05356e+10	3.81116e+11	0.6378708012457224	T1_vs_T0
GMFG	3.36772e+16	-0.6312944225419516	0.15885131157306404	-3974121562424650	7.06395e+10	1.84628e+11	1.36994e+16	T1_vs_T0
RBL2	4.33335e+16	-0.8842067599082335	0.22255440615398722	-3972991481896080	7.09756e+10	1.85335e+12	1.36994e+16	T1_vs_T0
BROX	3359550996635140	0.6287516492933413	0.15841113975651624	3.96911e+16	7.21408e+10	1.90602e+11	1350198572496700	T1_vs_T0
ICAM3	1.08193e+16	-0.8974728949770914	0.22624619884005034	-3.9668e+16	7.28448e+10	1.92108e+12	1350198572496700	T1_vs_T0
REPS2	3.75279e+16	-0.8947696266061282	0.22559696352928463	-3.96623e+16	7.30182e+10	1.90316e+12	1.36994e+16	T1_vs_T0
GNAQ	1.3162e+16	-0.6973167669508741	0.17584440680924945	-3.96553e+16	7.32322e+10	2.57444e+12	1	T1_vs_T0
FAM177B	4086215486626670	1.36081e+16	0.34334806469548607	3.96335e+16	7.39065e+10	1.92108e+12	1.36994e+16	T1_vs_T0
SCARNA9	3634185694478900	-0.7149704876962198	0.18056152995910213	-3959705524527640	7.50422e+09	1.97721e+11	1350198572496700	T1_vs_T0
STEAP4	3.79988e+16	0.9596143565573474	0.24265342062889628	3.95467e+16	7.66402e+10	1.98839e+11	1.36994e+16	T1_vs_T0
DNAJB1	4095759330167770	-1.42785e+16	0.36115820737328164	-3.95354e+16	7.70036e+10	2.04701e+12	1.33354e+16	T1_vs_T0
TMEM71	6903128992718390	-0.9918536038218342	0.2517055158326042	-3.94053e+16	8.13012e+10	2.09966e+12	1.36994e+16	T1_vs_T0
AC008105.3	2116634278280950	0.8225352919378309	0.2098487363418469	3919658065502510	8.86747e+10	4.80624e+11	0.6274920176282981	T1_vs_T0
ERICH1	3177922874940550	-0.6556774852805413	0.16740557533283482	-3.9167e+16	8.97692e+10	3.12455e+12	1	T1_vs_T0
FBXO9	3621098178229380	-0.831237384373605	0.21242999172030108	-3912994477107850	9.11586e+09	2.40968e+12	1.33354e+16	T1_vs_T0
ATP6V0A1	1402513421148110	1214239617347700	0.3104055350696373	3911784682174860	9.16166e+10	4.8806e+11	0.6378708012457224	T1_vs_T0
PRKAR1A	1.7387e+16	-0.5883373561519674	0.15044100433721794	-3910751319056550	9.20095e+10	3.19965e+11	1	T1_vs_T0
EIF1B	7319505024060330	1.0769e+16	0.2753885580656974	3.91046e+16	9.21188e+10	3.20057e+11	1	T1_vs_T0
DICER1	4.75901e+16	-0.7616810999984044	0.19489475221990546	-3.90817e+16	9.29993e+10	2.39811e+11	1.36953e+16	T1_vs_T0
YPEL5	1.65319e+16	-0.735563223716228	0.18824946547182886	-3.90739e+16	9.33002e+10	2.40296e+12	1.36994e+16	T1_vs_T0
SIGLEC14	1.12082e+16	0.791113094038205	0.20306497067862514	3895861956862250	9.78501e+10	2.51401e+12	1.36953e+16	T1_vs_T0
MAPK1	9311554441364050	-0.7112926573804085	0.18298576234439284	-3.88715e+16	1.01429e+11	2.60045e+11	1.36994e+16	T1_vs_T0
SLC11A1	1.85774e+16	-1.50688e+16	0.38928367192312335	-3.87091e+16	1.08428e+12	2.77737e+11	1.36994e+16	T1_vs_T0
DNAJC8	1.66678e+16	0.8522692784166708	0.2202651856932481	3.86929e+16	1.09154e+12	5.77368e+11	0.6368238725778147	T1_vs_T0
C1RL	4448497174487330	-0.6839502125184893	0.17706154784407696	-3.86278e+16	1.12103e+12	2.9082e+12	1350198572496700	T1_vs_T0
LRRFIP1	2151011613165550	-0.8683636087060336	0.22491950405229616	-3.86078e+16	1.13028e+12	2.89257e+11	1.36994e+16	T1_vs_T0
IFIT2	2471883034326480	1.53089e+16	0.3967602132607838	3858468253901960	1.141e+12	2.91472e+11	1.36994e+16	T1_vs_T0
ZC3H12A	4.65723e+16	0.7811309102022314	0.20251771761725143	3.8571e+16	1.14741e+12	2.92931e+12	1.36953e+16	T1_vs_T0
DHRS9	3.69667e+16	-0.9579402318171596	0.24840955280841318	-3.85629e+16	1.15119e+12	2.97298e+11	1350198572496700	T1_vs_T0
ALOX5AP	1.03673e+16	0.7583149279490558	0.19664615715897146	3856240767197000	1.15144e+11	2.93695e+12	1.36953e+16	T1_vs_T0
KCTD12	3280710788810170	1.08347e+16	0.2810211731812663	3.85548e+16	1.15501e+12	2.9434e+11	1.36953e+16	T1_vs_T0
CFL1	1.02483e+16	-0.6827055983114213	0.17755657132792052	-3.845e+16	1.20551e+12	3.06564e+11	1.36994e+16	T1_vs_T0
RIN3	2228076401370660	-1.01767e+16	0.26510855128416855	-3.8387e+16	1.23685e+12	4.24016e+10	1	T1_vs_T0
EDEM1	1.58467e+16	1.0223e+16	0.26657059312060866	3.835e+16	1.25564e+12	6.71705e+11	0.6274920176282981	T1_vs_T0
STAT5B	19388756098459	-0.6219170270034791	0.1623541665715409	-3.83062e+16	1.27821e+11	3.2862e+11	1350198572496700	T1_vs_T0
ABCA1	4.60635e+16	1131686397101490	0.2956195898743358	38281847207168	1.29092e+12	3.31589e+12	1350198572496700	T1_vs_T0
ADAM19	2907870777277500	-1.5762e+16	0.41190223646432367	-3.82664e+16	1.29907e+12	4.44556e+12	1	T1_vs_T0
POU2F1	2.00935e+16	0.9311027102876864	0.24332848386490785	3826525754397990	1.29965e+12	6.84464e+11	0.6368238725778147	T1_vs_T0
EIF4A3	1.96181e+16	-0.8431787026367739	0.22042719126306357	-382520277015417	1.30664e+11	6.96572e+11	0.6274920176282981	T1_vs_T0
TSC22D3	4389629714284010	-1.26471e+16	0.33087033253893333	-3.82238e+16	1.3217e+12	4.51504e+11	1	T1_vs_T0
GPCPD1	7608621877827040	-1.24408e+16	0.3259613022564767	-3.81664e+16	1.35284e+10	3.47182e+10	1350198572496700	T1_vs_T0
KPNB1	2.12118e+16	-0.34993516189533	0.09168917171232258	-3816537496851440	1.35338e+12	3.5103e+11	1.33354e+16	T1_vs_T0
SAFB	1.79857e+16	0.7034227516504531	0.18448216227590356	3812958082085160	1.37313e+12	7.17005e+10	0.6378708012457224	T1_vs_T0
NHSL2	4801695274149330	-1.19841e+16	0.31508465091551796	-3803440784935230	1.427e+12	3.69796e+12	1.33354e+16	T1_vs_T0
PSME3	2.74983e+16	-0.753860165578873	0.19837566061912726	-3.80016e+16	1.446e+12	7.51171e+11	0.6378708012457224	T1_vs_T0
POLR2A	5.11916e+16	0.5334987431742819	0.1405861549432621	3.79482e+16	1.47752e+10	3.72383e+11	1.36994e+16	T1_vs_T0
TUBA4A	55758609521981	-1.18552e+16	0.31246034491540114	-3.79414e+16	1.48158e+11	3.78526e+12	1350198572496700	T1_vs_T0
ELL2	4.97848e+16	-1.69131e+16	0.4463094979124716	-3.78954e+16	1.50925e+12	3.89717e+12	1.33354e+16	T1_vs_T0
SP2	2.17863e+16	0.7650087232279006	0.20219691430277403	3.78348e+16	1.54648e+12	8.10409e+10	0.6274920176282981	T1_vs_T0
ZNF281	9985064194207690	-0.8774836431407617	0.23210114569600213	-3.78061e+16	1.56445e+11	3.98633e+10	1350198572496700	T1_vs_T0
DCAF12	2.18379e+16	0.9630028473921685	0.2550219701459736	3776156410527880	1.59267e+12	8.16796e+11	0.6406339256054733	T1_vs_T0
KIF13A	3061537851941940	-0.8903994853588558	0.236026915455045	-3772448932962670	1.61653e+11	4.16307e+12	1.33354e+16	T1_vs_T0
RAB8B	9345045053307190	0.47915132154906886	0.12709395903738743	3770055832536580	1.63211e+12	4.09516e+10	1.36994e+16	T1_vs_T0
SRPK1	9707538340691450	-0.711603898580002	0.1888509260182722	-3.76807e+16	1645132149603	5.56581e+11	1	T1_vs_T0
TSEN34	1208288842470450	-0.6804618075919919	0.18073594446258	-3764950074626000	1.66582e+12	5.63089e+11	1	T1_vs_T0
OAZ2	9311555596501330	-0.7724207714352785	0.20524073376430796	-3763486698124460	1.67561e+10	4.19809e+11	1.36953e+16	T1_vs_T0
TIFA	4683293906203670	1682341197671110	0.4472792441372421	3761277143356350	1.69048e+12	5.69929e+11	1	T1_vs_T0
EHD1	4.77045e+16	0.7043053851892042	0.18728204922889533	3760666802232630	1.69461e+11	4.29885e+12	1350198572496700	T1_vs_T0
SERPINB8	1.72019e+16	0.9721625333460608	0.25850827745109833	3.76066e+16	1.69464e+12	8.66879e+11	0.6406339256054733	T1_vs_T0
MTF1	5781935601365460	0.798930104589771	0.213142000035713	3.74835e+16	1.78004e+11	5.99079e+11	1	T1_vs_T0
N4BP1	1.40561e+16	0.8148306094319613	0.2175182509893064	3.74603e+16	1.79653e+12	4.48378e+11	1.36994e+16	T1_vs_T0
CCPG1	1.48565e+16	-1005138832503740	0.2687005990166403	-3.74074e+16	1.8348e+10	4.57122e+11	1.36994e+16	T1_vs_T0
KIF1B	5335989631424300	-1.01494e+16	0.2716316457729342	-3.73648e+16	1.86618e+12	4.64669e+12	1.36953e+16	T1_vs_T0
WTAP	1063654878301620	0.792920908366714	0.21231456547365546	3.73465e+16	1.87975e+12	6.31538e+10	1	T1_vs_T0
HSPA1A	2375549213293110	-1.50956e+16	0.4042765406939566	-3733973513524460	1.88482e+10	4.75192e+12	1350198572496700	T1_vs_T0
RTN3	5573646388627820	-0.7104139589229126	0.1903357552070325	-3732425146027760	1.89645e+11	4.7179e+11	1.36953e+16	T1_vs_T0
FAM53C	8190639176752070	-0.7181060121583147	0.19318820775071552	-3717131705496940	2.01497e+11	5.06667e+11	1350198572496700	T1_vs_T0
SHKBP1	1.40782e+16	-0.4486027000308733	0.12077626482215625	-3.71433e+16	2.03744e+11	5.1097e+11	1350198572496700	T1_vs_T0
REL	8252280801966400	0.49916340487195465	0.13447117552558657	3.71205e+16	2.05589e+12	5.08877e+11	1.36953e+16	T1_vs_T0
NFAT5	5965322690207810	0.6096576349858673	0.16424334523611422	3.71192e+16	2.05696e+12	5.08877e+11	1.36994e+16	T1_vs_T0
SPIDR	1787040899289180	1505435581550620	0.40559224743104505	3.7117e+16	2.05874e+12	6.89875e+11	1	T1_vs_T0
UBE2Z	1.81006e+16	0.8971301012979823	0.24229551736049026	3702627729440080	2.13378e+12	0.0010814385725896988	0.6406339256054733	T1_vs_T0
TOM1	2.34446e+16	0.8813905254616866	0.23806935507452273	3.70224e+16	2.13702e+12	0.001082173020522832	0.6406339256054733	T1_vs_T0
USB1	5056779878585410	-0.8802736954447884	0.23817825530003792	-3695860876702990	2.19143e+12	7.27453e+11	1	T1_vs_T0
NOP10	2102014039938400	0.6468355476159658	0.17520463285401638	3.69189e+16	2.22597e+12	5.63252e+11	1.33354e+16	T1_vs_T0
CNBP	1.81353e+16	0.5910837074535771	0.16038840128483173	3.68533e+16	2.28409e+12	5.63252e+11	1.36953e+16	T1_vs_T0
PRKACA	4.62705e+16	-0.7322458358576204	0.1987458715908335	-3684332308371790	2.29303e+12	7.58524e+11	1	T1_vs_T0
ZNF394	2.71696e+16	-1.06201e+16	0.2887571158917199	-3677868948069510	2.35191e+12	7.77336e+11	1	T1_vs_T0
AC245128.3	2513158382193460	-0.8936158751986758	0.24383543540191674	-3664831872060420	2.47501e+11	6.07691e+11	1.36953e+16	T1_vs_T0
KCNAB2	4.37934e+16	0.7662635092057001	0.21006109952760296	3.64781e+16	2.64483e+11	8.66879e+11	1	T1_vs_T0
FAM157C	2.04227e+16	-0.9086333373105546	0.24925214465164658	-3645438391635320	2.66936e+10	0.0013327407391485557	0.6406339256054733	T1_vs_T0
ST3GAL6	2.41806e+16	1.43771e+16	0.3947139090132578	364240131167741	2.70107e+12	0.0013521734742402943	0.6378708012457224	T1_vs_T0
ADD3	7028753072620090	-1.20839e+16	0.33237453366258557	-3635625935316580	2.77306e+11	9.07997e+11	1	T1_vs_T0
RSAD2	4016129768932450	1116827040215710	3.07654e+16	3630135569589000	2.83272e+12	6.92302e+11	1.36994e+16	T1_vs_T0
IL1RN	3.23952e+16	1.28005e+16	0.35294773393533757	3626754636424820	2.87006e+12	7.00214e+11	1.36994e+16	T1_vs_T0
PRKCH	3159048082343010	1.31819e+16	0.3636650910509673	362472973495713	2.89264e+11	7.05113e+11	1.36994e+16	T1_vs_T0
CYP4F3	5315982679057810	-1.08784e+16	0.30021027059046507	-3623577589037670	2.90556e+12	7.24466e+10	1.33354e+16	T1_vs_T0
UBL5	6915105075070240	-0.41646505115530036	0.11497986217108247	-3622069493661660	2.92256e+12	7.27453e+11	1.33354e+16	T1_vs_T0
NAGK	4.54398e+16	0.9109589217747713	0.2515044358093894	3.62204e+16	2.9229e+12	7.11875e+11	1.36994e+16	T1_vs_T0
LAMTOR3	4950372323422530	0.7206440175230661	0.1990636837604944	3.62017e+16	2.94412e+12	7.16639e+11	1.36953e+16	T1_vs_T0
S100A9	2.08987e+16	-0.9260030518383519	0.25585972455997186	-3.61918e+16	2.95535e+12	7.18135e+11	1.36953e+16	T1_vs_T0
SMAP2	7277723406908730	-1045041995284270	0.28913955769394223	-3.61432e+16	3.01141e+12	9.82709e+11	1	T1_vs_T0
WDR82	3.04417e+16	0.548679573669035	0.1519911428279009	3609944391893300	3.06263e+11	7.41428e+11	1.36994e+16	T1_vs_T0
PDZD8	4012747872657720	-1.05891e+16	0.2935432774932686	-3607353776959110	3.09336e+11	7.58514e+11	1350198572496700	T1_vs_T0
SLC26A8	2547301178548880	-1.02139e+16	0.283377521096787	-3604348263727130	3.12937e+11	0.0015794559089751705	0.6274920176282981	T1_vs_T0
RASGRP4	1.50073e+16	-0.7330948851922999	0.20349224361625246	-3602569179859140	3.15088e+11	0.0010273553034892723	1	T1_vs_T0
LRP10	275558212048075	-0.6697937133068846	0.18603394785226002	-3.60038e+16	3.17747e+12	7.86852e+11	1.33354e+16	T1_vs_T0
SSR2	5762574380480680	0.7784268900291114	0.21661491402733776	3593597853243240	3.26143e+11	0.0010607193508209425	1	T1_vs_T0
JUN	5997353254402240	1.56909e+16	0.436847025936802	3.59185e+16	3.28338e+12	8.10311e+11	1.33354e+16	T1_vs_T0
UBE2Q1	440216790919303	0.6772629497142557	0.18862944760850325	3590441250296720	3.30119e+11	8.06025e+10	1350198572496700	T1_vs_T0
EIF2S3	3.41463e+16	0.702617158717236	0.1957069369972085	3590149483190050	3.30488e+11	7.96218e+11	1.36953e+16	T1_vs_T0
ST8SIA4	1153200728793730	0.8580362178701775	0.23925539890957642	3.58628e+16	3.35432e+12	8.06752e+11	1.36953e+16	T1_vs_T0
EDEM3	2564267353360210	0.9291713334306162	0.2591625838567404	3.58528e+16	3.36712e+11	0.0016897657780156508	0.6274920176282981	T1_vs_T0
AL031316.1	2.29472e+16	1243622349799110	0.3468878827579481	3585084436826200	3.36969e+11	0.0016604213668333931	0.6406339256054733	T1_vs_T0
CALM2	1.54243e+16	-0.7369865626845639	0.20601219950632493	-3.57739e+16	3.47038e+12	8.31832e+11	1.36953e+16	T1_vs_T0
POM121C	1.60018e+16	0.6591831502873334	0.18443435110904896	3574080133790170	3.51461e+11	0.001724791585491315	0.6406339256054733	T1_vs_T0
CAMK1D	3.96082e+16	-0.8088492916797855	0.22651798537922319	-357079500917182	3.55899e+10	0.00114880033936327	1	T1_vs_T0
CSTA	6905708860256040	-0.678636544060963	0.19060336863360583	-3560464586360460	3.70199e+11	0.001190982072272731	1	T1_vs_T0
SF1	8578348584547870	-0.5812109279101229	0.16356172105184844	-3.55347e+16	3.80191e+12	0.0012221105607118272	1	T1_vs_T0
GPR108	2805440631482010	0.9633498549378071	0.2714047989962435	3.54949e+16	3.85971e+11	0.001890115475867313	0.6368238725778147	T1_vs_T0
NFE4	3.91824e+16	0.991127597476315	0.27928387722250164	3.54882e+16	3.86965e+11	9.37628e+11	1350198572496700	T1_vs_T0
CDC123	3.38288e+16	-0.8724947422643673	0.24595408277258998	-3.54739e+16	3.8907e+12	9.41932e+11	1350198572496700	T1_vs_T0
MTRNR2L8	1.8349e+16	0.6302058291034347	0.17784504188783756	3.54357e+16	3.94753e+11	0.001266812927729401	1	T1_vs_T0
HNRNPA0	1.90522e+16	-0.7250079813921364	0.20478845225759523	-3.54028e+16	3.99706e+11	0.0019414170662261135	0.6406339256054733	T1_vs_T0
YWHAZ	4351249113053870	-0.44016757599046796	0.12434408966238704	-3539915545528450	4.00255e+12	0.001282341718509502	1	T1_vs_T0
NFIL3	1.17822e+16	-0.8842154776000811	0.2498784298992935	-3.53858e+16	4.02281e+11	9.5936e+11	1.36953e+16	T1_vs_T0
SEMA4A	1.02763e+16	-0.645065766089934	0.18294700338593325	-3525970658995400	4.21934e+12	0.0010307696331617671	1.33354e+16	T1_vs_T0
RAP1GAP2	2569585267317490	-1.02004e+16	0.2897201049201393	-3520783662711090	4.30274e+12	0.002086120974218173	0.6406339256054733	T1_vs_T0
LRIF1	1799606835120790	0.7358658979381582	0.20916952314516687	3.51804e+16	4.34753e+11	0.002118400418475838	0.6368238725778147	T1_vs_T0
GMIP	2.87768e+16	-0.5879989411164794	0.1672251265432241	-3.51621e+16	4.37752e+08	0.0010404346867933447	1.36953e+16	T1_vs_T0
ROCK1	2.24848e+16	-0.5483556869810151	0.15619792726506285	-3510646374010280	4.47019e+12	0.0010856489127951967	1.33354e+16	T1_vs_T0
CAP1	6133756687574690	-0.4337017699869627	0.12368368723785102	-3.50654e+16	4.53974e+12	0.0010768545779428075	1.36994e+16	T1_vs_T0
KIF5B	1.01354e+16	0.38809188698542235	0.11075723884319119	3503986656211950	4.58348e+12	0.001459994209132409	1	T1_vs_T0
ST20	5444860944871210	0.9133006429062507	0.26065451322455624	3.50387e+16	4.58542e+11	0.001084955525840578	1.36994e+16	T1_vs_T0
NBR1	5186428365654860	0.43400651421487974	0.12394065395253129	3.50173e+16	4.6225e+11	0.0014712120447205065	1	T1_vs_T0
GSTK1	3849376444820430	-0.9847853200728	0.2813862979287077	-3499762878725190	4.65672e+12	0.0011300053729753285	1.33354e+16	T1_vs_T0
MANBA	3163850772943090	0.9224104959085018	0.2637736892747017	3496976891231460	4.70563e+11	0.0011409177287305262	1.33354e+16	T1_vs_T0
MT2A	1043132128175740	1.5031e+16	0.43068270943774856	3490041525179940	4.82945e+11	0.0011670379648190158	1.33354e+16	T1_vs_T0
SELPLG	144600322333543	-0.7514538471007386	0.21534793963667062	-3.48949e+16	4.83949e+11	0.0011559964337929053	1350198572496700	T1_vs_T0
FBXW2	1839602512990210	-0.9666548800364988	0.27714587661330353	-3.48789e+16	4.86845e+11	0.0023397263603098673	0.6406339256054733	T1_vs_T0
YWHAB	2762547235085830	-0.5043873696118467	0.14462576054870835	-3.48753e+16	4.87496e+11	0.00114880033936327	1.36994e+16	T1_vs_T0
AL589740.1	2382359802105980	-4.90843e+16	1408426245083120	-3.48505e+16	4.92054e+11	0.001560929716512615	1	T1_vs_T0
ADGRE5	9015630769808280	-1267875191581610	0.36392267091481845	-3.48391e+16	4.94139e+10	0.0011783719965762797	1350198572496700	T1_vs_T0
CNN2	5372984286480750	-0.37178251211757907	0.1074465179069868	-3460163431628560	5.39848e+11	0.0012656632397208718	1.36994e+16	T1_vs_T0
TMEM184B	1.9762e+16	0.9366580166867029	0.27088781841667614	3457733988044990	5.44739e+11	0.002657976024479519	0.6274920176282981	T1_vs_T0
UBE2W	4217553339924940	0.694070519564225	0.20079057116325985	3.45669e+16	5.46856e+11	0.00128035066423569	1.36953e+16	T1_vs_T0
KLHL8	4027315849417820	-0.6866384330579705	0.19879111194378743	-3.45407e+16	5.52194e+11	0.0012903219546573426	1.36994e+16	T1_vs_T0
TMEM154	2.53553e+16	0.5164785019717762	0.1496605434597892	3450999776106940	5.58514e+11	0.001338495228038766	1.33354e+16	T1_vs_T0
CD63	3312514303606400	0.9397961938068577	0.2726281802808241	3.44717e+16	5.66488e+11	0.0013553649941326854	1.33354e+16	T1_vs_T0
PGM2	2.03441e+16	-1.24144e+16	0.360245619935053	-3.44608e+16	5.68774e+11	0.002711880198204546	0.6406339256054733	T1_vs_T0
FAM91A1	2.49528e+16	0.6028713891870194	0.1752224358576669	3.44061e+16	5.80413e+11	0.0028164313949126094	0.6274920176282981	T1_vs_T0
CDK5RAP2	782968782441548	-0.8311293739047575	0.241567545623846	-3.44057e+16	5.80496e+09	0.001387735629563499	1.33354e+16	T1_vs_T0
ZHX2	1.38316e+16	0.8352731206710403	0.24416460606104393	3420942675295910	6.24045e+11	0.0019414170662261135	1	T1_vs_T0
DSE	4.60828e+16	0.8669047090410501	0.25369913878705197	3.41706e+16	6.33018e+11	0.0014909350422978663	1350198572496700	T1_vs_T0
NR2C2	1.49225e+16	0.8258905355464069	0.24193893784387577	3.41363e+16	6.41031e+11	0.0030458096879897195	0.6368238725778147	T1_vs_T0
XPO6	2641024183671630	-0.8435622156939956	0.24762260038342668	-3406644685855800	6.57667e+11	0.0015254177990273866	1.36994e+16	T1_vs_T0
FAM129A	7444512317642560	-0.8035296073316676	0.2360968427422832	-3403389888651650	6.65552e+11	0.0015424403488822132	1.36994e+16	T1_vs_T0
MGRN1	2.12341e+16	-1.20435e+16	0.3540288780115392	-3401849953427970	6.69314e+11	0.00321993111712859	0.6274920176282981	T1_vs_T0
ANXA3	1781815829425450	-1.30098e+16	0.38267944208079796	-3399654274849930	6.74711e+11	0.0015611025999598984	1.36994e+16	T1_vs_T0
BCAP31	2980680989209520	-0.9541311936808968	0.28075428011992365	-3398456448369510	6.77673e+11	0.001588273152486927	1350198572496700	T1_vs_T0
DLGAP1	2.04895e+16	-486341616474098	1.43214e+16	-3395911410006150	6.84005e+11	0.003285477893462652	0.6274920176282981	T1_vs_T0
ZNF467	2.17596e+16	-1.07515e+16	0.31682035898481126	-3393557763812610	6.8991e+11	0.0032624653356336767	0.6378708012457224	T1_vs_T0
CXCL16	3.29501e+16	1142880467805530	0.33711008699609174	3.39023e+16	6.98342e+11	0.0016353784337543725	1350198572496700	T1_vs_T0
FBXO33	2.51552e+16	-0.7869403345857605	0.23226906587427198	-3.38805e+16	7.03902e+11	0.003373161356467849	0.6274920176282981	T1_vs_T0
SLC15A4	6908712038710830	-0.9690332339700454	0.28603385286538296	-3387827085020260	7.04487e+11	0.0021828924530234183	1	T1_vs_T0
C2orf88	336212131495242	-4716753148795240	1.39404e+16	-3.38351e+16	7.15645e+11	0.0033765570701297805	0.6368238725778147	T1_vs_T0
NDEL1	9786498911490560	-0.6489266604040613	0.19180486772283645	-3.38326e+16	7.16295e+11	0.0016519014138614324	1.36994e+16	T1_vs_T0
CHD2	7380330863404100	0.5238962404099222	0.1549421182781917	3.38124e+16	7.21599e+11	0.001684332869220302	1350198572496700	T1_vs_T0
RIPOR2	795139248565324	-0.5752979396419876	0.17019772223258592	-3.38017e+16	7.24399e+10	0.0016683637826284802	1.36953e+16	T1_vs_T0
TNFRSF10C	3887942547135140	-0.7276557836487412	0.21570863316198313	-3373327126422050	7.42657e+11	0.0017062374445662276	1.36953e+16	T1_vs_T0
RPL39	7517586494143030	-0.3713809046326985	0.11013665614205187	-3372000909067900	7.46242e+11	0.0017361936965057494	1350198572496700	T1_vs_T0
PBX2	8275301136518820	-0.6940098159683216	0.20587432236878622	-3.37104e+16	7.4886e+11	0.002309283186284882	1	T1_vs_T0
SNN	4211608689323670	0.8912094599129122	0.2645139808414449	3.36923e+16	7.53774e+11	0.001774184655732246	1.33354e+16	T1_vs_T0
TPR	6667908521735450	-0.7831294305443947	0.2327457837685376	-3.36474e+16	7.66154e+11	0.0023569738231219686	1	T1_vs_T0
KIAA0319L	3.14785e+16	-0.9029486859883058	0.26865548588352517	-3360991058934770	7.76633e+11	0.0017779782316770778	1.36994e+16	T1_vs_T0
ZNF117	5775056185627470	0.7896740122951456	0.23511428149662567	3.35868e+16	7.83152e+11	0.0017919852310957043	1.36953e+16	T1_vs_T0
ATG16L2	7318174463192600	-0.8505540329284201	0.25347645522118745	-3.35555e+16	7.92061e+11	0.0018572559962969526	1.33354e+16	T1_vs_T0
PPP2R5A	7012708231228780	-1.04648e+16	0.31218906844459593	-3352078570324170	8.02073e+11	0.0018572559962969526	1350198572496700	T1_vs_T0
EIF4E3	7355158820875570	-0.7262773783847314	0.216921687218983	-3.34811e+16	8.13651e+11	0.0018572559962969526	1.36953e+16	T1_vs_T0
PIK3CB	2.86821e+16	0.5709158629571961	0.17068213859427186	3344906899217600	8.23102e+09	0.0018773111847415515	1.36953e+16	T1_vs_T0
KIAA1551	4981856234055310	0.661541270979236	0.19789484693258294	3342892860694870	8.29099e+11	0.0018894629818474772	1.36953e+16	T1_vs_T0
FAR2	1841571874117190	-0.7638582590276954	0.22865264905131524	-3.34069e+16	8.35696e+11	0.003877353879290855	0.6406339256054733	T1_vs_T0
RAB21	5728332790495170	0.5790867467827561	0.17338572549769074	3339875558501310	8.38159e+11	0.0019070325687880066	1.36953e+16	T1_vs_T0
AC009303.2	6446566859568730	8021862049608780	2.40356e+16	3.33749e+16	8.45397e+11	0.003998363846958962	0.6274920176282981	T1_vs_T0
MX1	6409391908031280	1.35072e+16	0.4049764904550324	3335310754395490	8.52041e+11	0.0026149551952595537	1	T1_vs_T0
MAP3K5	4739575979894830	-0.8213081559157366	0.24649508200663198	-3331945405278460	8.62412e+11	0.002642588076454626	1	T1_vs_T0
AC245297.3	1.39676e+16	0.9759734865112799	0.29331497298690873	3327390608712080	8.76634e+11	0.004051719493561483	0.6406339256054733	T1_vs_T0
LINC00528	1662755916538210	0.8314805846546242	0.2499709938195238	3.32631e+16	8.80045e+10	0.004088691323881597	0.6368238725778147	T1_vs_T0
GNS	7773603534561920	0.6629434520627081	0.19959779189796215	3.3214e+16	8.95681e+11	0.0020329953150307755	1.36953e+16	T1_vs_T0
PRDX3	1.80617e+16	-0.7598304824716591	0.2289927674179544	-3318141839322050	9.06185e+11	0.004200010344056854	0.6378708012457224	T1_vs_T0
CCND3	8249996093598580	-1.11902e+16	0.3377455249682075	-3.3132e+16	9.22355e+11	0.002118400418475838	1350198572496700	T1_vs_T0
AVL9	1.95198e+16	0.5954772834261901	0.18026563587219208	3.30333e+16	9.55431e+11	0.0043988232831775635	0.6406339256054733	T1_vs_T0
IL1R2	9918776419393160	-0.8937688437146498	0.2709834859839386	-3298240999702920	9.72926e+11	0.00219882558678114	1.36994e+16	T1_vs_T0
SEC14L1	2.93881e+16	0.6075888569493085	0.1843342699953898	3296125332335130	9.80283e+11	0.002246041944789635	1350198572496700	T1_vs_T0
TUBB	1.89413e+16	1059818106869630	0.3215843647442443	3295614535590090	9.82067e+11	0.004497692687134852	0.6406339256054733	T1_vs_T0
CD300LF	2.2973e+16	-0.8951052315135134	0.27167744114278214	-3.29474e+16	9.85145e+10	0.004504953253439362	0.6406339256054733	T1_vs_T0
SRSF5	9965765395004300	-0.6277439116362156	0.19058222404835778	-3.29382e+16	9.88351e+11	0.0022873265894044364	1.33354e+16	T1_vs_T0
NAA50	3376310507138210	0.7993358886322168	0.2426868856816862	3.29369e+16	9.88807e+11	0.002263762680642318	1350198572496700	T1_vs_T0
DAPK2	2.36632e+16	-1177377522468880	0.3575605494123031	-3.29281e+16	9.91929e+11	0.0030037503105935664	1	T1_vs_T0
SH3BP5	8410138207654240	-1196794134335250	0.3639129979014839	-3.28868e+16	0.001006576730950321	0.0022701044488170953	1.36953e+16	T1_vs_T0
CYTIP	1.39025e+16	-0.6760217329393629	0.20614265013281738	-3.27939e+16	0.001040324956219874	0.0023397263603098673	1.36953e+16	T1_vs_T0
PRKG1	2724184433001280	-501272734770179	1.53102e+16	-3.27411e+16	0.0010599700193831005	0.004803453549718733	0.6406339256054733	T1_vs_T0
SULF2	2.18651e+16	1.37664e+16	0.42047892762876665	3.27397e+16	0.0010604813493853074	0.0048948409532107925	0.6274920176282981	T1_vs_T0
NFKB2	4151968016289770	1054634010948720	0.3221376874613306	3273860997947720	0.001060887838927704	0.0024152681675787394	1350198572496700	T1_vs_T0
RAPGEF1	2.0973e+16	0.800423059637477	0.24449434385850433	3273789679571090	0.001061155615188781	0.0048948409532107925	0.6274920176282981	T1_vs_T0
TNFRSF1B	2401094412221180	0.8941203980227413	0.2738309901196344	3.26523e+16	0.0010937630473942923	0.002488135594666302	1350198572496700	T1_vs_T0
NCL	1.31085e+16	0.7694423196363648	0.23597068752248518	3.26075e+16	0.00111116468791923	0.0033438706989756127	1	T1_vs_T0
CNIH4	4.04548e+16	-1.06764e+16	0.32803955168922894	-3254602921019540	0.0011355100749139374	0.003409175046344873	1	T1_vs_T0
CD274	5373076948788100	1.82014e+16	0.5608366316942697	3245396337200400	0.001172872583746246	0.0035131667554970823	1	T1_vs_T0
SKIL	8250744101557580	0.7213681339461876	0.22228202356565877	3.24528e+16	0.0011733383880087568	0.002626525657422133	1.36994e+16	T1_vs_T0
GNAI3	1.00374e+16	-0.6727832436026366	0.20787026020621654	-3.23655e+16	0.001209824941167597	0.0027025811393497066	1.36953e+16	T1_vs_T0
ATP6V0B	8456839106425480	0.4719828432958991	0.1458313673754617	3236497413349470	0.0012100632310960149	0.002769488448702378	1.33354e+16	T1_vs_T0
ACTB	622083499131624	-0.6846678725621576	0.21159465079815265	-3.23575e+16	0.0012132262522441676	0.0036200199980155833	1	T1_vs_T0
SUN2	405050346033984	0.6400324155896066	0.19783790322939687	3.23514e+16	0.001215850337405831	0.002711880198204546	1.36994e+16	T1_vs_T0
AP3D1	1.45813e+16	0.7178323082079634	0.2220011648183058	3.23346e+16	0.0012229964796866674	0.005513310449495956	0.6368238725778147	T1_vs_T0
LIMS1	5791600242720500	0.9089426264759477	0.2813535933852869	3.23061e+16	0.0012352806073864435	0.0027879214223102077	1350198572496700	T1_vs_T0
OSBPL9	3.21804e+16	-1.21769e+16	0.3773108600788114	-3227273421827310	0.0012497597539068556	0.002782983064394781	1.36953e+16	T1_vs_T0
RPS6KA3	7252707880600040	-0.7423894533355583	0.2302912136692727	-3223698557608550	0.001265465335951668	0.002851551571202237	1350198572496700	T1_vs_T0
ARPC2	6086027924543300	-0.3771324960049715	0.11701431582785847	-3222960313332740	0.0012687313075641074	0.003776892968707008	1	T1_vs_T0
SERPINB1	5071253555403790	-1.13012e+16	0.35100765120551936	-3219652255470790	0.0012834618400773014	0.002923631721587799	1.33354e+16	T1_vs_T0
MAP3K1	4.51612e+16	-0.8181728181854552	0.25413933653947746	-3219386771549080	0.0012846508369722693	0.002924043198803331	1.33354e+16	T1_vs_T0
ELOVL5	8518425534099140	-0.5652384198059937	0.17565636615695002	-3.21786e+16	0.0012914872416545343	0.002907900462217667	1350198572496700	T1_vs_T0
H2AFZ	61463561783692	-0.765397350054324	0.2381279778771224	-3.21423e+16	0.0013079627514351582	0.0029380671605821382	1350198572496700	T1_vs_T0
CAPNS1	1.85225e+16	-1.01959e+16	0.3178446001014221	-3.20784e+16	0.001337380109566722	0.006078006173085815	0.6274920176282981	T1_vs_T0
HSP90AA1	1.44352e+16	-0.6710186052798213	0.2093965945074402	-3.20453e+16	0.0013528108987593088	0.0029926771904789195	1.36994e+16	T1_vs_T0
OGFRL1	1.01236e+16	0.8732151434897011	0.2732640637737994	3.1955e+16	0.0013958908796079222	0.003125773124629967	1350198572496700	T1_vs_T0
MARC1	4.32063e+16	-1.49084e+16	0.46775210793107497	-3187246310290460	0.0014363439939756304	0.003167538830754752	1.36994e+16	T1_vs_T0
ZNF292	6563655428066960	0.5605724431126092	0.17628477724943742	3.17993e+16	0.001473129641232722	0.0033269329835170216	1.33354e+16	T1_vs_T0
VHL	2.12842e+16	0.8685990899276153	0.2731803726359148	3.17958e+16	0.0014748820311244028	0.006536487205942159	0.6406339256054733	T1_vs_T0
WLS	1.70837e+16	-0.8699587451077035	0.2736507815971822	-3.17908e+16	0.0014774141165504653	0.006571247699080844	0.6378708012457224	T1_vs_T0
NLRP12	2857783745270730	-0.859479097197565	0.2706040635929538	-3.17615e+16	0.0014924375866379527	0.0043988232831775635	1	T1_vs_T0
LINC01506	2.04531e+16	-1054654664458170	0.3321187236219344	-3175535100691080	0.0014956042645798417	0.006658204978975002	0.6368238725778147	T1_vs_T0
SLC35E3	1.99994e+16	0.7653600449828397	0.2413585277917566	3.17105e+16	0.0015188881192207211	0.006716721978859936	0.6406339256054733	T1_vs_T0
SBF2	6072922973756800	0.45173620832936295	0.14264618200946677	3.16683e+16	0.001541103816432642	0.003424171483716483	1350198572496700	T1_vs_T0
THEMIS2	1.45355e+16	-0.839054462070579	0.26552808647603443	-3159946178222120	0.0015779828558537745	0.0034529160904660417	1.36994e+16	T1_vs_T0
PLA2G7	707947967726289	-583402827812683	1846775682414070	-3159034599427190	0.00158292696717115	0.007031487353787598	0.6368238725778147	T1_vs_T0
PGD	2.23896e+16	-0.5870000112284459	0.18588980020953888	-3.15778e+16	0.0015897279085304195	0.0035240074063873955	1350198572496700	T1_vs_T0
EIF3A	2.28577e+16	0.5872603598392981	0.18600727403553124	3.15719e+16	0.0015929735431643467	0.007059337002214099	0.6378708012457224	T1_vs_T0
CD55	5065991640808900	-0.8224917437552899	0.26060639765354277	-31560688884113	0.001599110876747352	0.003580789861566976	1.33354e+16	T1_vs_T0
MBD4	3.54773e+16	-0.6920366082530481	0.21934499363200224	-3.15501e+16	0.0016049019704022344	0.004687428942254864	1	T1_vs_T0
MSN	2825490227137340	-0.3479714692841068	0.11038146142799342	-3.15244e+16	0.001619094047207252	0.003580789861566976	1350198572496700	T1_vs_T0
RPS16	5583086908897170	0.5404892210216757	0.17155754992485708	3150483445691610	0.0016300049375155181	0.004746407449828696	1	T1_vs_T0
TSPAN14	8282017504386750	0.6552087192167929	0.2081066852315949	3.14843e+16	0.001641516835061134	0.003580789861566976	1.36953e+16	T1_vs_T0
CPSF7	1.96953e+16	-0.7728684430492629	0.24609614991244372	-3140514158081030	0.0016865155543675052	0.007430420065130631	0.6378708012457224	T1_vs_T0
KAT8	1.5734e+16	-0.6855002591310283	0.2183173854552863	-3.13993e+16	0.0016899098022767189	0.007546583909122114	0.6274920176282981	T1_vs_T0
UBA3	2.00719e+16	-0.568324402926223	0.18101365279110523	-3.13968e+16	0.0016913420367762062	0.007446272959421493	0.6378708012457224	T1_vs_T0
CORO1C	4148876263151420	0.8658969080841404	0.2758185845614167	3139371153909060	0.0016931085281394215	0.0036848369507845803	1.36994e+16	T1_vs_T0
PCMT1	3.70622e+16	-0.5278210934699776	0.16824693986964528	-3.13718e+16	0.0017058081888955009	0.003763847597816009	1350198572496700	T1_vs_T0
SUPT5H	1.68148e+16	0.6263804274189513	0.19985056304786006	3134243996445210	0.0017229752276689636	0.007576003932896777	0.6368238725778147	T1_vs_T0
KLF2	3.44108e+16	0.5008219908484471	0.16012082468464098	3.12778e+16	0.0017613466719439564	0.00382564593038408	1.36953e+16	T1_vs_T0
NLRC4	5269092244265770	-0.8035009888963538	0.2572283652854487	-3.12369e+16	0.0017860012683044845	0.005157928980234087	1	T1_vs_T0
KRCC1	3.51039e+16	0.5585928002029912	0.17926791627009656	3.11597e+16	0.0018334317370199895	0.003976097657654693	1.36953e+16	T1_vs_T0
AIF1	1737647982216020	-0.9540005640329653	0.30633619670903706	-3.11423e+16	0.0018442731669851982	0.004047541063513683	1350198572496700	T1_vs_T0
VNN3	7656114357749510	0.6393889642924114	0.2055102697375713	3.11123e+16	0.001863120738586881	0.004033080245151895	1.36994e+16	T1_vs_T0
LINC01320	1.98644e+16	-4580399324736900	1.4732e+16	-3.10914e+16	0.001876320118346802	0.008171638565262263	0.6378708012457224	T1_vs_T0
FAM160A2	1.73871e+16	-0.9789440066117553	0.3150134670665629	-3.10763e+16	0.001885966404105919	0.0054263631582422535	1	T1_vs_T0
RGS2	1.60939e+16	-0.632581165306637	0.20454207583237013	-3092670115585700	0.0019836450499455967	0.004340111069802196	1350198572496700	T1_vs_T0
PATL1	5293674424186140	0.7349363111072224	0.23795162226516384	3.0886e+16	0.0020110504276457477	0.004438085900035106	1.33354e+16	T1_vs_T0
NDUFA1	6531031353175830	-0.5213404086871595	0.16887524129492937	-3.08713e+16	0.002020968363944933	0.00435603641433686	1.36953e+16	T1_vs_T0
GADD45B	5379667097596130	0.8058959924843012	0.2611900749008548	3085477090927790	0.0020322587914415116	0.0044780736283181145	1.33354e+16	T1_vs_T0
NT5C2	9383709292880510	0.4705677973397477	0.152613760078651	3.08339e+16	0.0020465650374170054	0.004499340525352682	1.33354e+16	T1_vs_T0
SRPK2	4.4345e+16	-0.9533010089884056	0.3091740044904994	-3.08338e+16	0.0020466348347332394	0.004399963665783628	1.36994e+16	T1_vs_T0
TES	4.40882e+16	-0.8875626454694389	0.28786438368897926	-3.08327e+16	0.002047416301569408	0.0044591997968085	1350198572496700	T1_vs_T0
FBXL13	2.45148e+16	0.8311501384569503	0.26970214829813466	3.08173e+16	0.0020579901474464114	0.009033210902971574	0.6274920176282981	T1_vs_T0
SPAG9	6043472254108660	0.5353953795836595	0.1739958243549961	3077058783268930	0.002090540702711382	0.00448204419723786	1.36953e+16	T1_vs_T0
TADA2B	1.87686e+16	-0.8770807245558474	0.2851326370809987	-3.07604e+16	0.0020976642613972753	0.009194256700582501	0.6274920176282981	T1_vs_T0
RBM39	1.42344e+16	-0.3461005360719103	0.11258426537186499	-3.07415e+16	0.0021110567148023684	0.0046270923250506385	1.33354e+16	T1_vs_T0
NF1	3615764381759160	0.7072673512707855	0.23029604473589477	3.07112e+16	0.0021325567993392574	0.004620039403472407	1350198572496700	T1_vs_T0
ELMO2	1.79828e+16	-0.8529955644468596	0.2778526843644662	-3.06996e+16	0.002140901823853028	0.00923969193364016	0.6368238725778147	T1_vs_T0
BAZ1A	234004700826799	-0.8030877118215111	0.26179243117020634	-3.06765e+16	0.002157487076047047	0.00461019016315043	1.36994e+16	T1_vs_T0
TNFAIP8	3990862501558720	0.6775325489122145	0.2208734138404439	3.06752e+16	0.0021584650028993887	0.004720299939463144	1.33354e+16	T1_vs_T0
LDHA	1.14188e+16	-1217251463421640	0.3973382785813374	-3063514212040520	0.002187538141014835	0.004769985943949763	1.33354e+16	T1_vs_T0
OSCAR	4305567555685620	-0.5808903284732565	0.18961759817398158	-3063483210773850	0.002187764807523664	0.004769985943949763	1.33354e+16	T1_vs_T0
SELENOK	2.70478e+16	-0.6988785908117444	0.2282176154799055	-3.06233e+16	0.0021961816107745717	0.0094152061702793	0.6406339256054733	T1_vs_T0
LILRA5	2.0206e+16	-0.929111987522197	0.3034289614979276	-3.06204e+16	0.002198331775745741	0.00474459167146408	1350198572496700	T1_vs_T0
TCF25	3348014516904220	0.6715250561866698	0.21935351514848592	306138269875501	0.002203172991556014	0.004695004391139474	1.36953e+16	T1_vs_T0
RNF144B	1.03959e+16	-0.669100203579718	0.21863112804981968	-3.06041e+16	0.0022103649989650086	0.0048084151163266895	1.33354e+16	T1_vs_T0
DNAJA2	2.18086e+16	-0.6994126557948339	0.22868842912203424	-3058364861221760	0.002225484304380414	0.006337222242296805	1	T1_vs_T0
NQO2	3.64057e+16	-0.7910518082418205	0.25908740179565304	-3053223749048730	0.0022639706347628128	0.004802816744288679	1.36953e+16	T1_vs_T0
ITGAM	1.36794e+16	-0.6012240679730034	0.19698143416498906	-305218646884978	0.0022718092496988927	0.006459622329842366	1	T1_vs_T0
ACTR2	4148481563371070	-0.3876479682352871	0.12700743578305976	-3.05217e+16	0.0022719527978724767	0.0048089111904453365	1.36953e+16	T1_vs_T0
ITGB1	1588906705168930	0.7829192423495701	0.2565514075513889	3.05171e+16	0.0022754552382701692	0.009896107697896943	0.6274920176282981	T1_vs_T0
HSDL2	6459291892668580	-0.9048267500237642	0.2979803656620159	-3036531443988030	0.0023931714627335268	0.005175033266434651	1.33354e+16	T1_vs_T0
LCOR	4.15183e+16	0.6723564359078712	0.2214380282013369	3.03632e+16	0.002394860480967901	0.005126260025396491	1350198572496700	T1_vs_T0
RNF44	4372843570367510	-0.6571868919295047	0.21647293449861138	-303588480218861	0.002398309758262614	0.00678935859092352	1	T1_vs_T0
SOD2	2045622189549120	0.8140023894468896	0.26814552460319063	3.03567e+16	0.0023999872316597575	0.005067000864991068	1.36994e+16	T1_vs_T0
PRPF4B	1.85602e+16	0.8512702350401007	0.28064618578307404	3.03325e+16	0.002419345311308901	0.010316745249367189	0.6368238725778147	T1_vs_T0
RPL27	2.93889e+16	-0.7149591728263457	0.23607299492241413	-3028551287966320	0.0024572936262834506	0.005175033266434651	1.36953e+16	T1_vs_T0
MLLT6	5209603630606470	1.491e+16	0.49249664502389384	3.02744e+16	0.002466376245243209	0.005187764674118965	1.36994e+16	T1_vs_T0
CD59	4654999161566300	-0.9862752502634966	0.32698894268737055	-301623425598969	0.0025593544893092275	0.005449851721722131	1350198572496700	T1_vs_T0
BTN2A1	3945603767426710	0.45253082751132057	0.15003551802055692	3016157996997200	0.0025599982839113124	0.005513310449495956	1.33354e+16	T1_vs_T0
PPP1R3B	8051316456482860	-0.4988486354441657	0.1655347570334369	-3.01356e+16	0.0025820345428044416	0.0054263631582422535	1.36994e+16	T1_vs_T0
IFI44L	1.2817e+16	926995835859764	3.07802e+16	3.01167e+16	0.0025981777947429343	0.011137341145471642	0.6274920176282981	T1_vs_T0
C21orf91	2.2978e+16	0.8784916717617354	0.29213835829115287	3007108265071460	0.002637458118741531	0.011137341145471642	0.6368238725778147	T1_vs_T0
TPM3	4773286499133200	-0.5111418744188645	0.1701783893841418	-3.00357e+16	0.0026683643792725902	0.005585758392453406	1.36953e+16	T1_vs_T0
PRR13	2706700096782570	-0.35497515880508024	0.11818586488273188	-3.00353e+16	0.002668645056905427	0.005585758392453406	1.36953e+16	T1_vs_T0
PHIP	5869785995643010	-0.4515939122589166	0.15046221536295937	-3001377529697660	0.0026876112562534034	0.005621289663201462	1.36953e+16	T1_vs_T0
SH3KBP1	1.23659e+16	-0.4945383520830557	0.16477162927592762	-3.00136e+16	0.0026877994903235724	0.005764853615483137	1.33354e+16	T1_vs_T0
IFI44	8676673516261540	9247018277032360	3.08146e+16	3000860728900130	0.002692176665770358	0.011294763925826805	0.6378708012457224	T1_vs_T0
TMEM50A	1.12332e+16	0.33531684260330685	0.11181465080661297	2.99886e+16	0.00270988942741882	0.007582592196692168	1	T1_vs_T0
CCNDBP1	6890139969463710	-0.577415513936897	0.1927239025834358	-2.99608e+16	0.002734780097819464	0.005714003685474201	1.36994e+16	T1_vs_T0
NBPF14	4.70278e+16	-0.4672808008146673	0.15604898788204663	-2.99445e+16	0.0027494063959728364	0.005892631056131597	1.33354e+16	T1_vs_T0
SMIM27	1.57022e+16	-0.8967220685442913	0.29991330680817513	-2.98994e+16	0.0027903445631691543	0.007785182125378875	1	T1_vs_T0
ANKRD13A	6694894374045160	-0.5813256333695755	0.19447333437822364	-2989230555583400	0.0027968100346197605	0.007797595100125893	1	T1_vs_T0
SUB1	6682218893696570	-0.6670769774122103	0.22340628685643832	-2985936460422330	0.00282711378323835	0.006050233013354419	1.33354e+16	T1_vs_T0
TMX4	9829647828596470	-1.05998e+16	0.35551150937517434	-2.98155e+16	0.002867913149139236	0.007984319760778564	1	T1_vs_T0
JAZF1	1.77503e+16	-0.6843486790562932	0.22957082668279433	-2.98099e+16	0.0028731678360358823	0.011982693690175732	0.6368238725778147	T1_vs_T0
DMXL2	4.81654e+16	1.0649e+16	0.3572648367003182	2980706719605710	0.002875840661574396	0.005995419968596995	1.36994e+16	T1_vs_T0
KLHL24	2.6246e+16	0.865411928482807	0.2904208342103141	2.97985e+16	0.00288385007263495	0.011963931655787253	0.6406339256054733	T1_vs_T0
TNFAIP6	2522425424998270	1.24967e+16	0.41958985297723106	2.97831e+16	0.0028984223660029895	0.006193696677429559	1.33354e+16	T1_vs_T0
GRN	2.38484e+16	0.7966511979577613	0.2686263110368632	2.96565e+16	0.003020455525557488	0.0064449729201439465	1.33354e+16	T1_vs_T0
RNF149	6182753780131650	-0.5998555456477378	0.20295741218004837	-2.95557e+16	0.0031208834317376474	0.006472810265125037	1.36994e+16	T1_vs_T0
MYO5A	2237150561385490	-0.8064214008371555	0.27309299905027673	-2.95292e+16	0.0031478494068845307	0.013008441946336647	0.6378708012457224	T1_vs_T0
ANAPC16	2.12242e+16	0.6140766526151622	0.20802640521200855	2.95192e+16	0.0031580795118541162	0.0087168404513489409	1	T1_vs_T0
IKBKB	1.56191e+16	0.6505676019149632	0.22088803032353255	2.94524e+16	0.0032270735882416355	0.013312385811005818	0.6368238725778147	T1_vs_T0
AKIRIN2	1026569094769920	0.6434330140738971	0.21956139609636585	293053799763367	0.003383756081166182	0.007073836371376443	1350198572496700	T1_vs_T0
SERF2	9881145850076320	-0.418894987895682	0.14315164041089307	-2926232537002810	0.003430943805055522	0.007073836371376443	1.36994e+16	T1_vs_T0
OGA	1.09829e+16	0.6146338952895603	0.21011455792887437	2925232317779800	0.0034419915720114965	0.007274845920256304	1.33354e+16	T1_vs_T0
KCNE1	4510840146449790	-0.777402135898127	0.265767639030452	-2.92512e+16	0.00344323836021658	0.007192935415301618	1350198572496700	T1_vs_T0
RASGRP2	2.53717e+16	-0.649751689511677	0.2225314391635227	-2.91982e+16	0.003502339030787205	0.01427869986606405	0.6378708012457224	T1_vs_T0
TBC1D15	3179100798356230	0.7560737274586906	0.2593537269253985	2.91522e+16	0.0035543544849226285	0.007406160794126452	1350198572496700	T1_vs_T0
TRIM33	4845511252598160	0.5399997800768851	0.18532059796154526	2.91387e+16	0.003569806922823462	0.007339181780942551	1.36994e+16	T1_vs_T0
SP1	1.0791e+16	0.6090791909627802	0.20925743324162474	2.91067e+16	0.0036065549438213194	0.007406160794126452	1.36953e+16	T1_vs_T0
TNFSF13B	15705965813385	-0.9099178744182695	0.31266178992632476	-2.91023e+16	0.003611623011673568	0.007506365746121941	1350198572496700	T1_vs_T0
ZYX	3.51923e+16	-0.49417128322044507	0.1699161793217835	-2.90832e+16	0.0036337177940142934	0.007546583909122114	1350198572496700	T1_vs_T0
TMEM164	2.74342e+16	0.6352117091051005	0.21876295972144985	2.90365e+16	0.00368836785668365	0.014981243832705002	0.6368238725778147	T1_vs_T0
EEF2	1.31995e+16	0.7305975559682211	0.25178642586501154	2.90166e+16	0.0037119608439078965	0.01011568187694985	1	T1_vs_T0
MPHOSPH8	4.71553e+16	0.43948600913230934	0.15150272403152731	2.90085e+16	0.003721572111278162	0.007595873315444113	1.36994e+16	T1_vs_T0
FNDC3B	143880282354266	0.7146000550339381	0.24638234304661238	2.90037e+16	0.0037272193236968483	0.007604175664986264	1.36953e+16	T1_vs_T0
MAPK14	3.12673e+16	-0.5433718143087172	0.18738409432750333	-289977554529805	0.003734299618390009	0.0077221087672178544	1350198572496700	T1_vs_T0
HNRNPD	3678535116040790	-0.7041406958509073	0.24313834374684576	-2.89605e+16	0.0037789270291298557	0.010280147642617313	1	T1_vs_T0
ROPN1L	1.83525e+16	-0.9240683580412373	0.3192246524450169	-2894727430865940	0.003794878932204286	0.010312576831225563	1	T1_vs_T0
LUC7L3	3438253920189300	0.5611501858034026	0.1941211347358149	2.89072e+16	0.0038435826470117253	0.007930914819166126	1350198572496700	T1_vs_T0
TXNRD1	4.83113e+16	0.6304611602355048	0.21828775706423198	288821127082262	0.003874395444115507	0.008082714771281141	1.33354e+16	T1_vs_T0
RAD23B	6889539668066870	-0.4425701331062465	0.15332592656897184	-2.88647e+16	0.0038959436119018094	0.010557543060423473	1	T1_vs_T0
MAT2A	1.99151e+16	-0.9742411030882954	0.3377052105601337	-2.88489e+16	0.003915551667690741	0.015735743396708843	0.6406339256054733	T1_vs_T0
MITD1	1.59051e+16	1.36011e+16	0.4723548125043794	2.87942e+16	0.003984015158241916	0.010758510207347407	1	T1_vs_T0
RALB	22335892451033	-0.5532394155280594	0.19225030858704661	-2877703654127370	0.004005812525132132	0.010802285240366775	1	T1_vs_T0
GRK6	4.30623e+16	-0.5485498708394834	0.19065196108961996	-2877231724784750	0.004011808736550488	0.008143598841044953	1.36953e+16	T1_vs_T0
SLC44A2	7695319872028390	-0.7831050127044829	0.2723909184513985	-2.87493e+16	0.004041161901870971	0.008191405316774756	1.36953e+16	T1_vs_T0
GIGYF1	2.13716e+16	0.7528672984229345	0.2618952659848615	2874688458349040	0.004044263327636224	0.016258464732129982	0.6378708012457224	T1_vs_T0
YIPF1	2620043992119600	-0.6852740372906438	0.2383849647343007	-2.87465e+16	0.0040447183902685025	0.016200905017423963	0.6406339256054733	T1_vs_T0
SMCHD1	2901611894306210	-0.4620964249952053	0.16084671784877966	-2.8729e+16	0.004067237210144729	0.008460671568153659	1.33354e+16	T1_vs_T0
YIPF4	5673952190948530	0.636889897954299	0.22210832820237505	2867474187523450	0.004137625548458681	0.008588627622582256	1.33354e+16	T1_vs_T0
CDKN2D	1.09144e+16	-0.7626779155149093	0.26597557202815225	-2.86747e+16	0.004137633993801343	0.008588627622582256	1.33354e+16	T1_vs_T0
TAB2	7711732966926210	0.5641496629144966	0.1968135794973522	2.86642e+16	0.004151478521397843	0.008611201112784057	1.33354e+16	T1_vs_T0
NDUFA2	2.60881e+16	0.5779860657563504	0.20174743620787772	2864899185934640	0.004171420215466838	0.011186464613876743	1	T1_vs_T0
MTRNR2L12	5738019970975720	0.5273942749146012	0.18412254519623314	2.86437e+16	0.004178455010834327	0.00857863224304075	1350198572496700	T1_vs_T0
TMED10	2.38267e+16	0.7603571312032252	0.2655694274772982	2863119969892700	0.004194916969528549	0.011241679779048441	1	T1_vs_T0
TRIM38	6439564340503610	0.5940666951669895	0.2079508733006208	2856764608572650	0.004279831040784693	0.008635398110366033	1.36994e+16	T1_vs_T0
CCNL2	1.62221e+16	0.6668652270313539	0.23343399165600368	2856761443783510	0.00427987371107341	0.011437644534015811	1	T1_vs_T0
PLEKHO2	4607331369152890	0.5840244055530008	0.20447627867543475	2.8562e+16	0.0042874986442620455	0.008644689811335019	1.36994e+16	T1_vs_T0
ITM2B	1069708460336810	-0.3770249782390777	0.13230476212582035	-2.84967e+16	0.004376454127912915	0.008933903092388038	1350198572496700	T1_vs_T0
TMEM131	1.65556e+16	-0.7753982279665275	0.2721763383879657	-2848881840938200	0.0043873171150701495	0.011692457121968484	1	T1_vs_T0
YBX1	3109555341668620	0.6881396864641607	0.24171882948428555	2846860080914370	0.004415276392198737	0.011758866259388785	1	T1_vs_T0
ATP5F1E	3471706409952970	-0.3518032264930447	0.12361489911337077	-2.84596e+16	0.004427756719288746	0.008917415839045434	1.36953e+16	T1_vs_T0
TRAPPC1	5198072467438480	-0.6700233376970407	0.23570602334970361	-2.84262e+16	0.00447439775257003	0.011899928548272565	1	T1_vs_T0
HSD17B12	1.36886e+16	0.7136605744666711	0.25134437364388557	2.83937e+16	0.004520220204457005	0.017957526169172146	0.6378708012457224	T1_vs_T0
IL13RA1	5566941056587880	-0.7255740008628967	0.2556883430186289	-2.83773e+16	0.004543586638127203	0.0091284269387732209	1.36994e+16	T1_vs_T0
CRTC2	1.41382e+16	0.7327067317757324	0.2582159779118456	2.83757e+16	0.00454579258955777	0.01830982325570073	0.6274920176282981	T1_vs_T0
POU2F2	2.36183e+16	1.12357e+16	0.39635180173313467	2.83477e+16	0.0045858127066256945	0.01822417158597244	0.6368238725778147	T1_vs_T0
TXNIP	1.81255e+16	-0.5990543560052227	0.21144525968527145	-2.83314e+16	0.0046092966767642286	0.012216689684062558	1	T1_vs_T0
BASP1	1560644165788530	-0.7331876868228928	0.25894437041327784	-2.83145e+16	0.004633767399227883	0.009418890851971931	1350198572496700	T1_vs_T0
SOS2	1014414979212080	-0.6322607444265009	0.22384772835708666	-2.82451e+16	0.004735257639648244	0.009611543310306227	1350198572496700	T1_vs_T0
CUX1	4100061280349050	-0.5389007776815079	0.19098359997229386	-282171232377904	0.004776800531564826	0.009688999586381952	1350198572496700	T1_vs_T0
MEFV	6278281473508610	-0.47861656716315737	0.16967997082179567	-2.8207e+16	0.004791875188689653	0.009595987357622715	1.36953e+16	T1_vs_T0
ARHGEF2	6463622313435660	0.6557865769495648	0.23256883484871888	2.81975e+16	0.004806068752273513	0.009727697723193072	1350198572496700	T1_vs_T0
TRIM69	2.36498e+16	0.9502716713453626	0.3372340375690299	2.81784e+16	0.004834784632191629	0.012779297452279582	1	T1_vs_T0
SLC12A6	1.45228e+16	0.43314058258063964	0.15378502459511031	2816532908331120	0.004854506940089133	0.009700770864704465	1.36953e+16	T1_vs_T0
PILRA	1.25195e+16	0.5607432929439276	0.19911748321021322	2816142931818480	0.00486040377389956	0.009939492877215227	1.33354e+16	T1_vs_T0
CMTM6	3246367580248470	0.35830026671400395	0.12727479035875164	2.81517e+16	0.004875132394793043	0.009727697723193072	1.36994e+16	T1_vs_T0
NUFIP2	9428157660928420	0.5091394442407456	0.18090027882149942	2814475729709240	0.004885686673251064	0.01290343355196801	1	T1_vs_T0
ATP6V1D	2426953136489810	0.7001342528203104	0.2487777781498396	2.8143e+16	0.004888422589509474	0.01290343355196801	1	T1_vs_T0
VAV1	4942056458495900	0.6965035906260649	0.24765423313066026	2.8124e+16	0.004917280130659005	0.009805392413240405	1.36953e+16	T1_vs_T0
SLC25A40	1.84532e+16	0.7324081799473362	0.26076158750364564	2.80873e+16	0.0049737763296202765	0.019546062088828937	0.6406339256054733	T1_vs_T0
PRDM8	1669354573069370	1.1949e+16	0.4256250534013198	2.80739e+16	0.0049944027068860464	0.019987584876854675	0.6274920176282981	T1_vs_T0
TPRG1L	2.05057e+16	0.587958446454993	0.20976121990466795	2.80299e+16	0.005063135545301753	0.01331009187877762	1	T1_vs_T0
CDC42EP3	1.669e+16	0.6833795475270825	0.24398380354027807	2800921772720320	0.00509568698340024	0.013377475604079245	1	T1_vs_T0
MKLN1	5568256628292560	0.6271403725339328	0.22410150106767077	2798465737829030	0.005134601653391461	0.010209904832778682	1.36953e+16	T1_vs_T0
CD163	5603019857423250	1.22619e+16	0.4385975093778671	2.7957e+16	0.00517875652984593	0.010280147642617313	1.36994e+16	T1_vs_T0
LILRA6	1.5164e+16	-0.7538244311842066	0.26976172787628283	-2794408373340200	0.005199477288009511	0.010450121713112692	1350198572496700	T1_vs_T0
CTDSP1	6645076191826910	-0.5650373717096872	0.20242294273470984	-2791370207724970	0.0052485402869206135	0.013715306862259344	1	T1_vs_T0
TP53I11	4321342530391250	-0.6517890979698497	0.23350769061480212	-2791296065040740	0.005249742819374885	0.013715306862259344	1	T1_vs_T0
PECAM1	8604658419496770	-0.9963726188276273	0.3569847415519018	-2791079009416890	0.005253264711492223	0.01066019538930527	1.33354e+16	T1_vs_T0
CDC42SE1	3044749512882000	-0.3702869985447844	0.1326990920270513	-2790426014891640	0.005263872916098224	0.010674252368865858	1.33354e+16	T1_vs_T0
SMARCA2	3446516360467460	-0.8684457899381111	0.3113911288300118	-2.78892e+16	0.0052883684550326035	0.010716431210022958	1.33354e+16	T1_vs_T0
SLC25A3	4.55586e+16	-0.4935417023460073	0.17705543214081615	-2.7875e+16	0.005311674570303191	0.010517565270730417	1.36953e+16	T1_vs_T0
CYB5R4	8194582796707820	0.4699739776568011	0.16860341088213116	2.78745e+16	0.005312426263649163	0.010654700227452655	1350198572496700	T1_vs_T0
ATP6V1C1	8733760276947540	0.6805312294606943	0.24504579969413628	2777159332296760	0.005483629044130133	0.010802285240366775	1.36953e+16	T1_vs_T0
QPCT	1.45967e+16	-0.4852228858953839	0.174775870049649	-2776257876774090	0.0054988574766599236	0.010819914887059027	1.36953e+16	T1_vs_T0
SEMA4B	4.60665e+16	0.5708394099038817	0.20585543818445146	2773011074851440	0.005554023051774043	0.011177485946505887	1.33354e+16	T1_vs_T0
TPM4	2044505678525920	-0.9287746075096444	0.3351663108547598	-2.77109e+16	0.005586970143044264	0.010985635689480869	1.36953e+16	T1_vs_T0
KLF10	2.09908e+16	1.49108e+16	0.5384556909440608	2.76917e+16	0.005619886204054444	0.01457551975256776	1	T1_vs_T0
MYL6	3.68322e+16	-0.5624835901518395	0.20314007734947728	-2768944451981060	0.005623822251108352	0.011177485946505887	1350198572496700	T1_vs_T0
GDI2	5423142641570090	-0.4693531608883051	0.16979044551169775	-2.76431e+16	0.00570435905791336	0.011177485946505887	1.36994e+16	T1_vs_T0
SLC12A9	1994207480828620	-0.8701297636790606	0.3149037465283636	-2.76316e+16	0.005724451520011777	0.014826827882039881	1	T1_vs_T0
CR1	2.81639e+16	-0.72403536333783	0.26220295678035926	-2761354685806750	0.005756212579535975	0.011252346197721997	1.36994e+16	T1_vs_T0
HERC3	1.98307e+16	-0.823323362103285	0.29821415233146936	-2.76085e+16	0.005765184675248349	0.022760211165477304	0.6274920176282981	T1_vs_T0
VPS26A	2.27293e+16	0.6714286577866123	0.24337768780966967	2.75879e+16	0.005801527368237165	0.022574406514173997	0.6378708012457224	T1_vs_T0
TREM1	2371166971788090	-0.6177374808039593	0.22408038484042855	-2.75677e+16	0.005837587573704082	0.011395636046698437	1.36994e+16	T1_vs_T0
CCNH	3.2454e+16	-0.9134952131770345	0.3316931330673576	-2754037156963170	0.005886508470215789	0.011475263476752793	1.36994e+16	T1_vs_T0
RGS18	1.5709e+16	-0.8185426130321523	0.2973040163479038	-2753217474446410	0.005901268077696002	0.011496096822615869	1.36994e+16	T1_vs_T0
FTL	1.96655e+16	0.3959155423185555	0.14381210544499443	2753005674268400	0.005905087274970142	0.01166365985865858	1350198572496700	T1_vs_T0
HLA-A	1.55504e+16	0.3242407235308112	0.11803401994866215	2.74701e+16	0.006014116031300055	0.015514734284881464	1	T1_vs_T0
KRAS	6626701358492380	0.4447605792562104	0.16194024234998197	2.74645e+16	0.006024429417389027	0.015520631950062204	1	T1_vs_T0
SPPL2A	5.00977e+16	0.6307124022746673	0.23011321849993557	2.74088e+16	0.0061275137845450385	0.011899928548272565	1.36994e+16	T1_vs_T0
PIP4P1	1.59406e+16	0.6067861268659355	0.22143928359598175	2740191880195120	0.006140332510471679	0.023637964157717187	0.6406339256054733	T1_vs_T0
VNN2	8688825448064190	-0.5142662606050696	0.18772509510833216	-2739464642744200	0.006153933361702261	0.012091462556358935	1350198572496700	T1_vs_T0
BID	5656767085990840	0.6964382328223823	0.2543882269170009	2737698364671600	0.006187079459420431	0.012288558636023834	1.33354e+16	T1_vs_T0
TNPO3	293638191011918	-0.4812693619512707	0.17589663676601622	-2.73609e+16	0.006217366111754833	0.01598574119292283	1	T1_vs_T0
PYCARD	3.87608e+16	-0.7653091988121205	0.27985046833365973	-273470758640882	0.006243571323227491	0.012091462556358935	1.36953e+16	T1_vs_T0
HERC4	2643868007059770	0.4991821643986589	0.18267039298268276	2732693329487610	0.0062818792284483034	0.02459522620780482	0.6274920176282981	T1_vs_T0
MFSD14B	2627912990319240	-0.7942127893911846	0.2907226313787618	-2731857460234870	0.00629783812774865	0.024642053850079327	0.6274920176282981	T1_vs_T0
FNIP1	6530599360122920	0.4906682576895114	0.17961041516819218	2731847466807730	0.006298029148597093	0.012491810919119887	1.33354e+16	T1_vs_T0
SSH2	1742539594231490	-0.5610458577884334	0.2053979205492842	-2.73151e+16	0.006304540166091124	0.012358897420815706	1350198572496700	T1_vs_T0
HPCAL1	7135827819651670	0.6008365871988427	0.22016985070647035	2728968499869110	0.006353277240594624	0.0162810623521401	1	T1_vs_T0
MED13	3.97717e+16	0.35900439752578023	0.13196055288235867	2.72054e+16	0.0065174736300998215	0.016657680454458697	1	T1_vs_T0
SNRPG	1.32784e+16	0.7892896355616988	0.2902898492185507	2718970841338180	0.006548538059762364	0.025151698749088174	0.6368238725778147	T1_vs_T0
FBXO34	1.57121e+16	-0.7537970901303125	0.27730509168752665	-2.7183e+16	0.006561927138428255	0.025529493179980964	0.6274920176282981	T1_vs_T0
P4HB	1.30227e+16	0.6337927190735323	0.23328101808229013	2716863653475480	0.006590375110081454	0.016832880152367887	1	T1_vs_T0
ALDH1A2	4.52152e+16	0.7333485497721259	0.27006544326230125	2.71545e+16	0.006618625680923631	0.016871605476685352	1	T1_vs_T0
FGD4	6599792242445020	-0.6815945557761924	0.25103374798861267	-2715151095171110	0.006624553891112098	0.013076844213002453	1.33354e+16	T1_vs_T0
IL18RAP	1.28034e+16	-0.6460257978990942	0.2381382586914106	-2.71282e+16	0.006671369985067094	0.013015639123954717	1350198572496700	T1_vs_T0
NEDD8	2628480232740490	-0.558544821243418	0.20595370640415406	-2711992083052660	0.006688019016317967	0.017014848379014194	1	T1_vs_T0
ATG12	3301751626312030	0.5600026096734126	0.20654549456229288	2711279715203460	0.006702405923608953	0.01704023912333716	1	T1_vs_T0
AC097376.2	3335041105931040	0.6014400321928801	0.22196090671376217	2709666495318870	0.006735089231891189	0.012972171024520742	1.36953e+16	T1_vs_T0
RNF169	2311181173558060	0.550168894150878	0.20316293289847842	2.70802e+16	0.006768633625710578	0.025728516614306748	0.6406339256054733	T1_vs_T0
BSG	4358698195795620	0.5205534539939062	0.19258252152355523	2703015049734070	0.006871363510349937	0.013508869685539653	1.33354e+16	T1_vs_T0
CHD1	7150581972697950	-0.78210750801024	0.2895936573057599	-2.70071e+16	0.006919234321211543	0.013444265560707934	1350198572496700	T1_vs_T0
CELF1	605870038944859	0.5351662702893047	0.19816387708628125	2.70062e+16	0.006920937700957182	0.013293853463086362	1.36953e+16	T1_vs_T0
C5AR2	5750678532820130	-0.5745896934259911	0.2127693243795176	-2.70053e+16	0.006922933783057363	0.01359182551426818	1.33354e+16	T1_vs_T0
ZMAT2	750577724357083	-0.45273473572880435	0.16786454370572826	-269702419423641	0.006996218699142913	0.0135754285087062	1350198572496700	T1_vs_T0
KBTBD2	4516115507657320	0.39176283135389384	0.14532727648304386	269572815809015	0.007023495937965611	0.01374273715486439	1.33354e+16	T1_vs_T0
TRIM21	491543785759584	0.8163404027500799	0.30314648472876304	2.69289e+16	0.007083544932298605	0.013850887769679196	1.33354e+16	T1_vs_T0
EIF4G2	1.27821e+16	-0.4567949019446013	0.16992170761264075	-2688266898693870	0.00718239629013777	0.013715306862259344	1.36953e+16	T1_vs_T0
CAPZB	2402598749346730	-0.4293922022940526	0.1597596971800069	-2.68774e+16	0.007193782537039627	0.013715306862259344	1.36953e+16	T1_vs_T0
UBN1	5663071709787940	-0.7159582087890107	0.26699700563961437	-2.68152e+16	0.007328820672668666	0.014282336866344898	1.33354e+16	T1_vs_T0
P2RY13	2429388826484820	-0.46879726020177165	0.17484625833970815	-2681196982156440	0.007335931931850318	0.0139490712333543	1.36953e+16	T1_vs_T0
CGGBP1	3.82066e+16	0.4562717920782463	0.170175306781834	2.68119e+16	0.007336154409033156	0.0139490712333543	1.36953e+16	T1_vs_T0
PTBP1	1.81758e+16	0.5908280700054882	0.2204677070217512	2.67988e+16	0.007364748799733744	0.027863632805674506	0.6368238725778147	T1_vs_T0
ZNF207	4437927233670610	0.6225435628765456	0.2324107415105362	2.67864e+16	0.007392291078322948	0.01404635149439346	1.36953e+16	T1_vs_T0
AC083862.2	1.79275e+16	101010114371488	0.3771531720650905	2.67823e+16	0.0074013428829620125	0.027903965694496147	0.6378708012457224	T1_vs_T0
XRN2	75785628787017	-0.6832715923818339	0.2552274319653456	-2.67711e+16	0.007426052627952404	0.014283671465125412	1350198572496700	T1_vs_T0
DAPP1	5.11138e+16	0.8014336746020556	0.2996231549746503	267480553921095	0.007477260734738827	0.01455205624919691	1.33354e+16	T1_vs_T0
TNKS2	2.33285e+16	0.4931672541984234	0.18445158619449306	2.67369e+16	0.007502068262221515	0.018936356377291515	1	T1_vs_T0
TRMT112	2928128472529790	0.5192552251867083	0.19455494131659962	2668938766976480	0.007609132099327038	0.014788850167282661	1.33354e+16	T1_vs_T0
MAGI2	2.15796e+16	-4.34277e+16	1.63082e+16	-2662938231993280	0.0077461631676749715	0.029149596662958747	0.6378708012457224	T1_vs_T0
CD37	1.36987e+16	-0.5860643768825632	0.220144408422246	-2.66218e+16	0.0077635997888972135	0.01488295160813421	1350198572496700	T1_vs_T0
CYFIP2	3403593392632760	-0.783947973493242	0.2952317390011825	-2.65536e+16	0.007922267868075908	0.015335778159543734	1.33354e+16	T1_vs_T0
ATP6V0E1	2.9552e+16	0.5259624668888666	0.19813311313360976	2.65459e+16	0.007940451462280085	0.015191474277443835	1350198572496700	T1_vs_T0
RICTOR	7559760201928750	0.6614013139707824	0.24916799560223818	2654439276489650	0.00794403361673217	0.014993836191589833	1.36953e+16	T1_vs_T0
EP300	1.25022e+16	0.34838069171626906	0.1314321664694308	2.65065e+16	0.008033700941169763	0.015520631950062204	1.33354e+16	T1_vs_T0
UBAP2L	1948051600017780	0.5894032133382254	0.22245125050417636	2649583726782240	0.008059100053310491	0.030733438870789893	0.6274920176282981	T1_vs_T0
HNRNPA3	5283069563234020	-0.5366730968775493	0.2029584190092821	-2644251465385150	0.008187180696054511	0.020531665208588065	1	T1_vs_T0
FMR1	2.2902e+16	0.4566899154142695	0.1729174207135427	2641086788883040	0.008264054656618952	0.030944807225131803	0.6378708012457224	T1_vs_T0
CLIP1	5500648744659270	-0.49489261576551546	0.18744437648040896	-2.64021e+16	0.008285454051906487	0.015788245112990103	1350198572496700	T1_vs_T0
CCDC69	3290400687913860	-0.605486426968817	0.22976521673630246	-2635239726749950	0.008407787894151418	0.016189181180628148	1.33354e+16	T1_vs_T0
CDH18	2.50745e+16	-4270653374701880	1.62162e+16	-2633565172924860	0.008449361822284524	0.021134335166089428	1	T1_vs_T0
ATF6	6402993640975710	-0.6347637688656942	0.2413069706778501	-2630523963243130	0.008525335904936973	0.01599478039535674	1.36953e+16	T1_vs_T0
GPR155	1.92112e+16	-0.6902889352061529	0.26260400104829185	-2.62863e+16	0.008572940824602438	0.031903858805790275	0.6406339256054733	T1_vs_T0
SIGLEC10	7306258966230720	-0.8364157454900588	0.3182921715537151	-2.62782e+16	0.00859330127332252	0.016491633774103176	1.33354e+16	T1_vs_T0
NIN	134500596922267	-0.6810143763506288	0.25931548804790955	-2.6262e+16	0.008634402670969911	0.016376906845075787	1350198572496700	T1_vs_T0
NFE2	6187969380765300	-0.7214305855787231	0.2752271948251819	-2.62122e+16	0.008761611416888707	0.01659620246838933	1350198572496700	T1_vs_T0
SENP6	368547463936414	-0.45045543158557505	0.17200251207908926	-2618888678663300	0.008821673036725493	0.016871605476685352	1.33354e+16	T1_vs_T0
RGS19	1.09684e+16	-0.3256119312581124	0.12436920391286595	-2618107385219240	0.008841897514312963	0.02201649561355327	1	T1_vs_T0
GK	2484439742592460	0.946316022336909	0.36183600166188723	2615317486348910	0.008914455002259668	0.016852280991799456	1350198572496700	T1_vs_T0
EFR3A	1524122013899690	0.6731252741381257	0.25738657847797364	2615230670218220	0.008916721355049426	0.03316339932292319	0.6378708012457224	T1_vs_T0
PPM1B	2.52658e+16	-0.47875623258420624	0.18311451608805196	-2.61452e+16	0.008935340330270982	0.033212272076051735	0.6378708012457224	T1_vs_T0
HCLS1	4.59279e+16	-0.45269164308361526	0.17320682044176228	-2613590168845710	0.008959643829547908	0.022252371669146925	1	T1_vs_T0
PHF23	2.16187e+16	0.7277580944801365	0.27846446989672224	2.61347e+16	0.008962836986313092	0.03334879759873885	0.6368238725778147	T1_vs_T0
ACSL4	1066734889702850	-0.728215029688387	0.2787194636456731	-26127168162685	0.008982569622066115	0.016947488506016416	1350198572496700	T1_vs_T0
KDM4B	3362600071943940	-0.6556435559787782	0.2510142806171284	-2.61198e+16	0.009002028038999174	0.01697301969002122	1350198572496700	T1_vs_T0
MMADHC	5245043068283830	-0.5424050222010383	0.20804244693553345	-2.60718e+16	0.009129018278189805	0.02264394719805002	1	T1_vs_T0
TBK1	2.42095e+16	0.7707706784081577	0.2957039753156212	2.60656e+16	0.009145632541951467	0.033931506760779814	0.6378708012457224	T1_vs_T0
AMN1	3588504337879980	0.6881172126291085	0.26415939301317887	2604931835964570	0.009189253957706029	0.017042725775622446	1.36994e+16	T1_vs_T0
LCP2	2110998638466590	0.6751183825463535	0.2598180179210975	2598427884056040	0.00936517143835109	0.017357584298302548	1.36994e+16	T1_vs_T0
EIF3D	1.38506e+16	0.6425773501437448	0.24737744483125668	259755836099797	0.009388916380564234	0.03480618389528693	0.6368238725778147	T1_vs_T0
RELA	4685751220924960	0.7370969963814575	0.2838397784159528	2.59688e+16	0.009407560109145115	0.023230545940015432	1	T1_vs_T0
DHRS7	1.29101e+16	-0.5614139436512477	0.21644269075138428	-2.59382e+16	0.00949154463809277	0.018024613698862386	1.33354e+16	T1_vs_T0
R3HDM4	1327293671025240	-0.5340661926610072	0.20601263846107684	-2.5924e+16	0.00953101913291105	0.01790430535241564	1350198572496700	T1_vs_T0
ATP6V1A	9617963671067210	0.46779857516678025	0.18063642060934013	258972456157378	0.00960527519059628	0.023673422028066163	1	T1_vs_T0
HK2	3.56916e+16	-0.8754591275154932	0.3383529965009371	-2587413549071570	0.009669945749575354	0.01790430535241564	1.36953e+16	T1_vs_T0
LILRA1	1.38228e+16	-1.01071e+16	0.3908163986109943	-2.58615e+16	0.009705502440949873	0.02388999232282187	1	T1_vs_T0
IFITM2	6282261999754580	-0.4530166132049008	0.17560219083518863	-2.57979e+16	0.009886067810022955	0.018251121409520805	1.36994e+16	T1_vs_T0
MECP2	2506745232272260	0.5630354269168448	0.21844368320249116	2577485504100960	0.009952205573252732	0.03651889890357239	0.6406339256054733	T1_vs_T0
PIK3CG	4.50133e+16	0.47758534468783737	0.1853303454262247	2576940886768870	0.009967899568875853	0.018378155313370045	1.36994e+16	T1_vs_T0
ERBIN	9046533685005900	0.5448293469098858	0.21173369947576978	2.57318e+16	0.010076819828287238	0.024709614632838776	1	T1_vs_T0
MLLT1	3186701050010970	-0.8652341767514957	0.3368414467112356	-2.56867e+16	0.010208992356773482	0.025002009780647913	1	T1_vs_T0
MIEN1	1.64019e+16	0.4914962562137321	0.19136209058460882	2568409734196650	0.010216631643232629	0.03742408463906892	0.6378708012457224	T1_vs_T0
RBBP5	1.42458e+16	0.5213742558284917	0.20323827693211266	2565334954117150	0.010307624653395872	0.03777382150725949	0.6368238725778147	T1_vs_T0
MAPK3	3.03965e+16	-0.8369753578767334	0.32637676889499745	-2.56445e+16	0.010334087883510354	0.019306632206040453	1350198572496700	T1_vs_T0
CSF2RA	3.24424e+16	-0.5541049088159055	0.2161247205139288	-2.56382e+16	0.010352718036140122	0.019546062088828937	1.33354e+16	T1_vs_T0
DDX46	1687019155988030	-0.6312490539290325	0.24639278783229648	-256196238324428	0.010408259103237096	0.03803410126334254	0.6378708012457224	T1_vs_T0
RPS15A	2.31734e+16	-0.4780392867517837	0.18661971486037424	-2561569055602960	0.010420052382792876	0.03805425846818925	0.6378708012457224	T1_vs_T0
SIRPA	1.88956e+16	0.5253452260107059	0.2050972146606432	2.56144e+16	0.010423775766864663	0.019461496315605314	1350198572496700	T1_vs_T0
PROK2	3302232457145150	-0.7473296608895079	0.291939207252394	-2559881106491490	0.010470797853369204	0.025546104289576474	1	T1_vs_T0
SLC38A2	1.01929e+16	0.6503486179527453	0.2541466733026858	2558949953982620	0.010498885447684677	0.019807854534715442	1.33354e+16	T1_vs_T0
EXOC1	1.72218e+16	0.5183882796295073	0.20292815449051546	2554540945444490	0.010632792324160862	0.025859753407251607	1	T1_vs_T0
CEACAM3	3468209821572210	0.7548485732161867	0.295835424886204	255158277108479	0.010723484929041472	0.019968991764513472	1350198572496700	T1_vs_T0
CD177	3.55691e+16	-1.86025e+16	0.7299348592912046	-2548514034305690	0.01081829339055775	0.02010632249488392	1350198572496700	T1_vs_T0
LGALSL	2.69185e+16	1.13359e+16	0.44492104925943565	2.54785e+16	0.010838800807955795	0.03952954667310571	0.6368238725778147	T1_vs_T0
PHC2	2267057374221440	-0.5760076048029837	0.22625379266579168	-2545847289525110	0.010901286653540915	0.019987584876854675	1.36953e+16	T1_vs_T0
TMEM70	2.83487e+16	0.7325715528922759	0.28822603032362765	2.54166e+16	0.01103285533471097	0.039949979640792076	0.6406339256054733	T1_vs_T0
AGFG1	9641171838057190	-0.7294086378681168	0.2870102642991999	-2.5414e+16	0.011040869712072306	0.020735957653368598	1.33354e+16	T1_vs_T0
TRABD	1.7521e+16	-0.8574824060310798	0.3375104706494495	-2.54061e+16	0.011065934450272262	0.0407135759090958	0.6274920176282981	T1_vs_T0
LTB4R	5091126118215910	-0.380831547048146	0.15006273772300224	-2537815535200450	0.011154676225733377	0.02699130542291996	1	T1_vs_T0
ADAM9	2.0645e+16	0.7360064400664216	0.2900709368250354	2.53733e+16	0.011170077965626033	0.04042261419882933	0.6406339256054733	T1_vs_T0
VBP1	1718635137824830	-0.5669432268711663	0.2234862304080063	-2536815023619700	0.011186604475467859	0.04061559969254081	0.6368238725778147	T1_vs_T0
ARID3B	1.60128e+16	0.5668008705447743	0.2234733278550483	2.53632e+16	0.011202288517068252	0.041092582776357786	0.6274920176282981	T1_vs_T0
SAFB2	2635230788673760	0.5090256429634498	0.2007173136942551	2.53603e+16	0.011211630915944064	0.04061559969254081	0.6378708012457224	T1_vs_T0
PPM1G	1.77852e+16	0.5705851272778305	0.22508580166822986	2534967212720310	0.01124578511527747	0.04061559969254081	0.6406339256054733	T1_vs_T0
COP1	6164446132832550	-0.37915187619434987	0.14962894280968567	-2.53395e+16	0.011278564818450545	0.020632952018230413	1.36994e+16	T1_vs_T0
ASPH	912881448499806	-0.8791555929572569	0.34718266175765694	-2.53226e+16	0.011333101568294895	0.02735649423507888	1	T1_vs_T0
IP6K2	1.13752e+16	0.5601742604032223	0.22128441670796584	2531467279697770	0.011358641458939294	0.041037026431655806	0.6378708012457224	T1_vs_T0
PPP2R5C	7925379863520260	-0.44500376874199193	0.17587396342333955	-2.53024e+16	0.01139837318184172	0.020831362189955224	1.36953e+16	T1_vs_T0
HACD4	3649550429678520	-0.6716953200755357	0.26577626419314876	-2.5273e+16	0.011494454215228139	0.0212801443020401	1350198572496700	T1_vs_T0
GPR84	2.25716e+16	1.08353e+16	0.4287978729465953	2.5269e+16	0.011507351732168849	0.02774247453135719	1	T1_vs_T0
TMED9	1.25899e+16	0.5424702575418985	0.21507367606039623	2.52225e+16	0.01166057578516607	0.028024516197164197	1	T1_vs_T0
DOK3	3307911652102930	-0.4093122627346785	0.16234020775359587	-2.52132e+16	0.01169141441916753	0.021325507770410066	1.36953e+16	T1_vs_T0
DGKA	1.79051e+16	-0.5974980854291065	0.23708533231626042	-252018157172234	0.011729431177599423	0.04219484013116225	0.6368238725778147	T1_vs_T0
FKBP1A	1827393123186000	-0.5245773864009312	0.20825340892161257	-251893781291419	0.011770944393869456	0.021456712021595045	1.36953e+16	T1_vs_T0
SETD5	3142619512146440	0.44415319851322904	0.1763883695848882	2.51804e+16	0.011800948452489452	0.022020846374973528	1.33354e+16	T1_vs_T0
ENSA	5480300540661360	-0.6764018255471975	0.2686545934437752	-2.51774e+16	0.011811120899550194	0.022025654876500003	1.33354e+16	T1_vs_T0
KIAA1109	2.93904e+16	-0.6953982887705019	0.27635069747234414	-2.51636e+16	0.01185734529129213	0.02159380738724404	1.36994e+16	T1_vs_T0
SLMAP	1943539890171200	-0.6433162704736672	0.25581788349706275	-2514743151180250	0.011911913044868046	0.042546030624727935	0.6406339256054733	T1_vs_T0
HIP1	7649440768648800	0.45437823890653023	0.1808324987389446	2.5127e+16	0.011981038398802416	0.02180500129226276	1.36994e+16	T1_vs_T0
MARCH5	2057382482290290	-0.4388988808796599	0.1748194003815673	-2.51058e+16	0.012053146366307468	0.04302501806197643	0.6406339256054733	T1_vs_T0
IL1B	2.71876e+16	1.05468e+16	0.420218861297537	2509837362136370	0.012078677777273008	0.021975105103497553	1.36953e+16	T1_vs_T0
KIDINS220	4485907435433910	-0.4745346108830982	0.18943143689310052	-2505046779278170	0.012243519902581164	0.02221110439631583	1.36994e+16	T1_vs_T0
PRKAR2A	2330759130358030	-0.7250338093468238	0.289461845763693	-2.50476e+16	0.012253288456610167	0.04387141541339466	0.6368238725778147	T1_vs_T0
EML4	3054836221267130	0.8428959964105788	0.33654596848579377	2.50455e+16	0.01226074895197269	0.02276166770022439	1.33354e+16	T1_vs_T0
HSH2D	2973218554430400	0.8850908403339834	0.35346069924409584	2504071434891690	0.012277324314410028	0.022777856807863588	1.33354e+16	T1_vs_T0
ITGB2-AS1	1.90691e+16	-0.6558117947936465	0.2620962244939096	-2.50218e+16	0.012343133317354961	0.04466596676259256	0.6274920176282981	T1_vs_T0
LBR	2.04586e+16	0.3464040125804281	0.13851118795506745	2500909982035530	0.012387466037852577	0.02274230114689712	1350198572496700	T1_vs_T0
IP6K1	1.64284e+16	0.5720569886981749	0.2288663472817889	2499524265984970	0.012436018190033914	0.044234767077895594	0.6406339256054733	T1_vs_T0
AFTPH	5721126549648690	0.42409333825009604	0.17005411435868492	2.49387e+16	0.01263578001552018	0.023124068227105048	1350198572496700	T1_vs_T0
SPI1	8490048190321500	-0.3153910961575509	0.12657118427679676	-2.49181e+16	0.012709470136876032	0.023519417248073715	1.33354e+16	T1_vs_T0
GLIPR1	9809293665103420	-0.8231148083335355	0.33045651751832894	-2.49084e+16	0.01274409572164338	0.023007824615923222	1.36953e+16	T1_vs_T0
MIDN	1.06597e+16	-0.409400207895048	0.16436999365555552	-2490723512181690	0.012748328275163005	0.030524944544925908	1	T1_vs_T0
BCAT1	1473156205359330	1.13393e+16	0.4553802324357266	249006760885058	0.012771879719133166	0.045894079335752964	0.6274920176282981	T1_vs_T0
TNFAIP3	3493679905627820	0.6121635624619718	0.2460948832025996	2487510323235780	0.012864072006150707	0.030763986671481006	1	T1_vs_T0
RYBP	1247782984467770	-0.3896507279897346	0.1567224056741847	-2.48625e+16	0.012909805684934274	0.023844496773200198	1.33354e+16	T1_vs_T0
SUDS3	1.58899e+16	0.5525570039406666	0.22240817568593405	2.48443e+16	0.012975990132408848	0.045894079335752964	0.6378708012457224	T1_vs_T0
SLC27A4	282964565023715	0.9131031764255404	0.3678818081986686	2.48206e+16	0.013062681744993417	0.04614358214455834	0.6368238725778147	T1_vs_T0
SLC36A4	2.55111e+16	-0.7360444240829577	0.29678294111806314	-2.48008e+16	0.013135416517853552	0.04614358214455834	0.6406339256054733	T1_vs_T0
MAU2	2.41868e+16	-0.5173469518309637	0.20889099049685594	-2476636022455690	0.013262707724955407	0.04651741440846609	0.6406339256054733	T1_vs_T0
ZFAND3	6519662277360180	0.3986418991893873	0.1610675915511023	2.475e+16	0.01332370789138007	0.02456204305504527	1.33354e+16	T1_vs_T0
FCGRT	6537855588972600	-0.6932831735444992	0.28014936791709727	-2.47469e+16	0.013335142304958643	0.02429526499924069	1350198572496700	T1_vs_T0
PLEKHM3	1817742870143630	0.8486646225948938	0.3435866726264479	2.47002e+16	0.013510696089991366	0.048239511389817934	0.6274920176282981	T1_vs_T0
YY1	4921309200851190	0.5188033128992171	0.21020787199409832	2468048926891670	0.01358517496133013	0.032348443088339666	1	T1_vs_T0
RPS6KA1	6261922838531610	-0.3914676280951709	0.15887312023914293	-2.46403e+16	0.013738583359298102	0.025182774830134685	1.33354e+16	T1_vs_T0
ARL6IP5	1.56372e+16	0.6096759500195801	0.24750160878325222	2.46332e+16	0.013765655019649613	0.024655517522701193	1.36994e+16	T1_vs_T0
BTG1	3425743743308030	-0.5079462415374304	0.20634858732871642	-2.46159e+16	0.013832152544630239	0.03287580448069154	1	T1_vs_T0
SAMSN1	3.80516e+16	-0.9035432924261724	0.3671347169724961	-2.46107e+16	0.013852433054898724	0.025109929920187846	1350198572496700	T1_vs_T0
GSK3A	4756130356904240	0.4013847733453897	0.16309821361160323	2.461e+16	0.013855020116998283	0.024784126455939984	1.36994e+16	T1_vs_T0
TRIOBP	2.31219e+16	-0.537573388468211	0.2186049399140404	-2.45911e+16	0.013928229930130683	0.03306351451185718	1	T1_vs_T0
SDHC	1.81678e+16	-0.6275265809353828	0.2552451090145727	-2.45853e+16	0.013950891179117573	0.04896781036744774	0.6368238725778147	T1_vs_T0
TKT	1.61168e+16	-0.7308414828342488	0.2973677404515419	-2.4577e+16	0.013982889685911444	0.025298370238919638	1350198572496700	T1_vs_T0
DOCK5	1.17632e+16	0.6085183699318294	0.24762655452634558	2.4574e+16	0.0139945390328896	0.025587244735681	1.33354e+16	T1_vs_T0
PNPLA2	851496839401927	-0.7685612221987869	0.31345403972183616	-2451910407282730	0.014210003766289947	0.025644473898780756	1350198572496700	T1_vs_T0
CHMP1A	1.73917e+16	0.6636428720080229	0.2710774519378462	2.44817e+16	0.01435850875104727	0.04998324899389368	0.6406339256054733	T1_vs_T0
XPO1	1.51796e+16	0.8914557523658863	0.3643757904221377	2.44653e+16	0.014423939716447702	0.034114602375231354	1	T1_vs_T0
VAMP2	1.04467e+16	-0.2659427244337658	0.10875661628152307	-2.4453e+16	0.014473106679363915	0.026053622198199355	1350198572496700	T1_vs_T0
PDCD10	2.99704e+16	-0.6159651518479511	0.2520295629389279	-2444019442263650	0.014524643782392	0.025802099602567644	1.36994e+16	T1_vs_T0
CRKL	1.45114e+16	0.5622440411255804	0.23053967458049227	2438816842041100	0.014735434712936448	0.051453889232070435	0.6368238725778147	T1_vs_T0
STMP1	2.03599e+16	-0.6211170396219619	0.25469879307166937	-2438633619465900	0.014742907140717229	0.05120325812097144	0.6406339256054733	T1_vs_T0
PTTG1IP	6599979126005510	0.3592984003753084	0.1474399957727852	2.43691e+16	0.014813254526610963	0.02626520992126607	1.36994e+16	T1_vs_T0
RNF167	7105187314789990	-0.3523274554616226	0.1445975048024492	-2.43661e+16	0.01482573624305338	0.026270839324536558	1.36994e+16	T1_vs_T0
IQSEC1	652149360947649	-0.48911203732962477	0.20078007417950985	-2.43606e+16	0.014848276635990794	0.026302135770574386	1.36953e+16	T1_vs_T0
OSER1	4.84179e+16	0.41007848527172813	0.16840570917065173	2435062844907350	0.014889203501390802	0.02699130542291996	1.33354e+16	T1_vs_T0
MIR4435-2HG	3.01536e+16	-0.9503605435538208	0.3902956597461297	-2434975946624640	0.01489277965277746	0.02699130542291996	1.33354e+16	T1_vs_T0
PHF20	3.55722e+16	-0.4393379865801362	0.18050746240045148	-2.4339e+16	0.014936921379480907	0.026434668111764033	1.36994e+16	T1_vs_T0
TCF7L2	2397959725963370	0.6050413614912672	0.24909482745577227	2.42896e+16	0.015142204602997943	0.053384311797214694	0.6274920176282981	T1_vs_T0
JAML	1.99867e+16	-0.6842001579419109	0.28182230681068887	-2.42777e+16	0.015191912313753522	0.026877126792754134	1.36953e+16	T1_vs_T0
NUDT5	2.82619e+16	-0.7253353194910561	0.29880968859409796	-2.42742e+16	0.015206821829242325	0.052743575908264145	0.6406339256054733	T1_vs_T0
KLF6	6303780399256110	-0.4694917531321692	0.19348268903186353	-2426531052888410	0.015243945703622499	0.026952295477580733	1.36953e+16	T1_vs_T0
RAB27A	2.00518e+16	-0.4264216217182851	0.17588292808182202	-2.42446e+16	0.015331052629828095	0.02703858279586554	1.36953e+16	T1_vs_T0
BAG6	1.63378e+16	0.5152674318353001	0.21255330203080855	2.42418e+16	0.015343004896578936	0.053303587793411135	0.6378708012457224	T1_vs_T0
NCOA1	9925789520177760	-0.3993598967213391	0.16477642924762534	-2.42365e+16	0.01536553359203837	0.027453053197497	1350198572496700	T1_vs_T0
CHD7	3.57395e+16	-0.574371490817847	0.2371974506135836	-2421490995506310	0.015456983975907997	0.027903965694496147	1.33354e+16	T1_vs_T0
NDUFB6	2.07237e+16	-0.5752867267728154	0.23763957172436526	-2.42084e+16	0.015484808351191917	0.05364252785729171	0.6378708012457224	T1_vs_T0
NDUFB3	4685850091739760	-0.5020414221048259	0.20774409523793136	-2.41663e+16	0.015664763747483716	0.036779381549192185	1	T1_vs_T0
TMBIM1	5218700127893820	0.42666523378070537	0.17669470658579187	2.4147e+16	0.01574804588300717	0.03690769298762953	1	T1_vs_T0
PKN2-AS1	2024148689001370	-4003125770428640	1.65912e+16	-2.41281e+16	0.01583018588320259	0.054741455386121476	0.6368238725778147	T1_vs_T0
HCAR3	9102945884886760	0.8387571322844866	0.3478189087639603	2411476521691030	0.01588807475789593	0.027903965694496147	1.36953e+16	T1_vs_T0
NADK	1.30264e+16	0.3601879529314198	0.14938093506248865	2411204299804030	0.015899939188138774	0.028637671005762044	1.33354e+16	T1_vs_T0
CEP350	3182111658505700	-0.5819798883202126	0.24173987931939422	-240746330294673	0.016063776536969734	0.03751124629738041	1	T1_vs_T0
PRMT2	2.53637e+16	-0.47164618782473283	0.19642358382640537	-2.40117e+16	0.016342794225375185	0.0569652514021879	0.6274920176282981	T1_vs_T0
CHMP4B	7624227346448590	0.5350021418238519	0.223784324824622	2390704274051040	0.01681609161110942	0.029876970258202396	1350198572496700	T1_vs_T0
UNC119	1.42056e+16	0.7146882043818618	0.29952405407649707	2.38608e+16	0.017029069492601703	0.05784525347425531	0.6406339256054733	T1_vs_T0
HCAR2	692727935962989	0.7702079452240123	0.32298094498041746	2.38469e+16	0.017093732153474844	0.02992304662535113	1.36953e+16	T1_vs_T0
ZNF445	264412756387997	-0.7287883615060142	0.30563508421317925	-2384504918282500	0.01710211940231976	0.03969621592363176	1	T1_vs_T0
AMD1	4226777488857030	0.8106681545447845	0.34025096689747025	2382559444097230	0.017192755954701364	0.0308130784428922	1.33354e+16	T1_vs_T0
CCR1	1396865762263120	1.03955e+16	0.4364435640612261	23818692164363	0.017225013683559727	0.03013417647332958	1.36953e+16	T1_vs_T0
GAS7	879501033883391	-0.8006038475728096	0.3371032564870305	-2.37495e+16	0.017551261428323577	0.04061559969254081	1	T1_vs_T0
STX6	1.77101e+16	0.7490682021847794	0.3154900667104174	2374300433592840	0.017582237880867164	0.04061559969254081	1	T1_vs_T0
RPS24	3861754320021180	-0.35731657678730067	0.15067866807748106	-2.37138e+16	0.01772173769350227	0.031330535446221115	1350198572496700	T1_vs_T0
HERC1	1662926136468680	-0.5605863637661243	0.23646901551920646	-2.37065e+16	0.017756615234784622	0.06030419248662269	0.6368238725778147	T1_vs_T0
KLHL5	1.97185e+16	0.8597762796486259	0.3629199784759658	2369051941585420	0.017833748714300796	0.06136390991068998	0.6274920176282981	T1_vs_T0
GGA3	1.80812e+16	0.46386536110176896	0.196064686287254	2.36588e+16	0.017987312896121047	0.04137830991629988	1	T1_vs_T0
PAFAH1B2	3.60039e+16	0.43577080614021	0.18431180158042942	2364313095545590	0.018063539395853912	0.032273973572446824	1.33354e+16	T1_vs_T0
ARRDC3	3.75436e+16	0.7167330109063921	0.3033545872706337	236269053108786	0.018142812738583224	0.031593304817899244	1.36994e+16	T1_vs_T0
CALR	1.35066e+16	0.5665050108597544	0.23993659119806415	2.36106e+16	0.018222715920940446	0.06138176017801168	0.6406339256054733	T1_vs_T0
BRD4	9423912986452300	0.2940228748889655	0.12483267583737383	2.35534e+16	0.01850597201916742	0.032616327818321106	1350198572496700	T1_vs_T0
SSR1	3991539242783940	0.40609556094643534	0.17252415917568806	235384750104994	0.018580231935096565	0.03272706938796426	1350198572496700	T1_vs_T0
UBE2K	2621598742734100	0.4616942992989595	0.19636332428824868	2.35122e+16	0.018711730108672803	0.06393640655233584	0.6274920176282981	T1_vs_T0
CHMP5	5498437210449020	0.4377673532515453	0.18647214064052597	2.34763e+16	0.018893343621107655	0.033549862674911585	1.33354e+16	T1_vs_T0
LRPAP1	2.77078e+16	-0.5584971072863097	0.23801659305496015	-2346462908816390	0.018952552478544202	0.0432641797134182	1	T1_vs_T0
CAST	1.18804e+16	-0.6287255837745985	0.2679967479333472	-234601945218741	0.018975117135938347	0.032900577374049576	1.36994e+16	T1_vs_T0
FTX	2277117592579270	-0.4654906802380552	0.19863794230009413	-2.34341e+16	0.01910823256741393	0.06393640655233584	0.6406339256054733	T1_vs_T0
TMEM120A	2630493187989740	-0.5369865434940052	0.2305196846734224	-2329460689028590	0.01983467322068121	0.06646938998818719	0.6368238725778147	T1_vs_T0
TYROBP	7204452048391550	-0.3531485509808789	0.1516683394447213	-2328426303563440	0.019889478291123325	0.03516799846438247	1.33354e+16	T1_vs_T0
NAIP	2389150733684380	-0.5765957012568215	0.24765254115510488	-2328244638910040	0.01989911710485235	0.03480618389528693	1350198572496700	T1_vs_T0
STXBP2	2.31667e+16	-0.5600031881377445	0.24058862728096056	-2327637820900690	0.019931343390901576	0.034389568508584684	1.36994e+16	T1_vs_T0
NDUFB1	3136871183541250	-0.6329199574101657	0.27206421086901006	-2326362425210330	0.019999224373450936	0.035340499218220946	1.33354e+16	T1_vs_T0
NUAK2	3914433427735580	-0.6342593856270575	0.272903451988754	-2324116389898920	0.020119256842247666	0.045551034080194217	1	T1_vs_T0
ACVR1B	1.96143e+16	0.7170168381107529	0.3085860501011458	2.32356e+16	0.02014932560376724	0.04556575561974732	1	T1_vs_T0
HBP1	6552003657257510	0.4296700425727717	0.18505574458031876	2321841148715510	0.020241490660643593	0.045747425122565036	1	T1_vs_T0
EAPP	3790084699008550	-0.4940765990223037	0.2129167706002868	-2.32052e+16	0.020313024512281938	0.04585549666607954	1	T1_vs_T0
IRF2BP2	4.91652e+16	0.6664493134815052	0.2872805933897601	2319854973904610	0.02034872401791658	0.03505593138429483	1.36953e+16	T1_vs_T0
NFKBIB	1.39051e+16	0.7017333569961229	0.30295252308441356	2.31631e+16	0.020541096911807853	0.06818733945438903	0.6406339256054733	T1_vs_T0
MT-CO3	1.98125e+16	-0.3628687660195119	0.15680725307921375	-2314107025624650	0.020661852137200638	0.036444797739683434	1.33354e+16	T1_vs_T0
ITGA5	4.36628e+16	0.746912950016717	0.32330926446361985	2.31021e+16	0.020876418722169682	0.035899312228541896	1.36953e+16	T1_vs_T0
CSNK1A1	8841775689028660	0.3487752359706604	0.15111167100169223	2.30806e+16	0.020995640354810732	0.03690769298762953	1.33354e+16	T1_vs_T0
FCGR3B	1.66612e+16	-0.5491427613291847	0.23813939373337922	-2.30597e+16	0.021112199915400875	0.0362718227660225	1.36994e+16	T1_vs_T0
TMCO3	2796853091650100	-0.5518442392000927	0.23932087244966124	-2305875929464390	0.021117565968795264	0.0698342382616958	0.6406339256054733	T1_vs_T0
HECA	843545297218055	0.3416915287855898	0.1482489210824111	2304850020430460	0.0211749745605553	0.03714652153796948	1.33354e+16	T1_vs_T0
PFKFB2	374287381734505	-0.9013656442186309	0.39144714331960223	-2.30265e+16	0.021298560833132647	0.03653622809389621	1.36953e+16	T1_vs_T0
TXN	1.21123e+16	-0.584387735680502	0.25383542543495347	-2.30223e+16	0.021322159663038246	0.03738210853936454	1.33354e+16	T1_vs_T0
ESCO1	1.59656e+16	0.6418780918062813	0.27903727239076886	230033101422875	0.021429473875533404	0.04806715514889076	1	T1_vs_T0
SCAF11	1.24116e+16	0.31855740261509896	0.13848675103994737	2300273493478150	0.021432730395665327	0.03714652153796948	1350198572496700	T1_vs_T0
FUS	4.76541e+16	0.38959472018402486	0.16949946168163071	2298501224244570	0.021533278287804745	0.03689404114908208	1.36953e+16	T1_vs_T0
FAM32A	2.33492e+16	0.4473296860885423	0.19481494050348264	2.29618e+16	0.021665733591538904	0.04848460173523203	1	T1_vs_T0
MAST3	4291020861180320	-0.5203108578801142	0.2266657207705059	-2295498658162420	0.02170456322197423	0.03710884453438231	1.36994e+16	T1_vs_T0
MT-CO1	2.63877e+16	-0.4223055255413502	0.18435830682922905	-2.29068e+16	0.021982041445411146	0.03797169848796843	1350198572496700	T1_vs_T0
HNRNPC	231518286940998	0.3718865699397191	0.16247331960994435	2.28891e+16	0.02208466655313213	0.03851584098583034	1.33354e+16	T1_vs_T0
ADRM1	1.23787e+16	0.6093657319428585	0.26623674732126146	2288811511085470	0.022090306368250573	0.07294079822350812	0.6378708012457224	T1_vs_T0
NBPF19	2747330763291040	0.65156056418657	0.28473238080944735	2288326190137870	0.022118532421249452	0.07400015826935098	0.6274920176282981	T1_vs_T0
DCAF7	1732455301946460	0.4896298170704143	0.21416191783973346	2286259956995830	0.022239054997277814	0.07307543529773403	0.6406339256054733	T1_vs_T0
STIM1	2.54256e+16	-0.7000809939778986	0.30645291232787547	-2284465135801600	0.022344209309619698	0.0733810163245841	0.6406339256054733	T1_vs_T0
C9orf78	1796435169956880	0.5624325478586659	0.2462700675700548	2.2838e+16	0.022383056681281224	0.07476339089175554	0.6274920176282981	T1_vs_T0
DLEU2	2.55188e+16	-0.6402016898959468	0.28043952280834006	-2.28285e+16	0.022439137225038534	0.0748695504793942	0.6274920176282981	T1_vs_T0
CD82	1.34007e+16	0.7857832430063538	0.34447221061353883	2281122304776910	0.022541210616479714	0.03831871056610536	1.36953e+16	T1_vs_T0
HSPA8	2.15928e+16	-0.6809054225665959	0.29851568681794133	-2280970322949440	0.022550203049659975	0.0739368436644021	0.6406339256054733	T1_vs_T0
CHPT1	4072775162494700	-0.5397635091563177	0.2368845062082253	-2278593555130430	0.022691237413373696	0.03851584098583034	1.36994e+16	T1_vs_T0
SMAD2	2.3507e+16	0.48821473107963104	0.21457437945789448	2.27527e+16	0.02288971481968534	0.07484674596222184	0.6406339256054733	T1_vs_T0
DHTKD1	2.43536e+16	-0.5559817788737829	0.24471796862131168	-2.27193e+16	0.02309081649427603	0.07587385664503764	0.6368238725778147	T1_vs_T0
NAPA	4937027110564640	0.7325967636105009	0.32295291693094047	2268432100172530	0.02330288312329183	0.03952954667310571	1.36994e+16	T1_vs_T0
C19orf66	2.24519e+16	0.6832867188354935	0.3020677239816706	2.26203e+16	0.023695454709753476	0.07744157448154111	0.6368238725778147	T1_vs_T0
VPS13D	1785001807479340	0.7848364310002188	0.3471451740824776	2.26083e+16	0.02376974916640873	0.07751516190457153	0.6378708012457224	T1_vs_T0
ARPC3	2551618097921760	-0.43131427190254756	0.1909436505623668	-2.25886e+16	0.023892323812831157	0.04080391715004422	1350198572496700	T1_vs_T0
LMO2	2.41188e+16	0.5660030197445878	0.2508285616686608	2.25653e+16	0.024037247830869836	0.07838986223629332	0.6368238725778147	T1_vs_T0
CSGALNACT2	1424748042707940	-0.5127604674278666	0.22723984606359512	-2.25647e+16	0.024041054589797616	0.04061559969254081	1.36994e+16	T1_vs_T0
NFKBIA	9678476706116790	0.4473014980524386	0.19828259568973558	2.25588e+16	0.02407822444486769	0.05332788884782552	1	T1_vs_T0
WIPF1	3.14811e+16	0.3409595624696356	0.15121988315727253	2.25473e+16	0.02415046609613787	0.04163586902721259	1.33354e+16	T1_vs_T0
CDKN1B	4.15256e+16	-0.5897244562137707	0.2615839567388832	-2254436638874000	0.024168712515604863	0.04071765737741055	1.36953e+16	T1_vs_T0
RRM2B	3231379903420180	0.692346159970174	0.3071483951750809	2.25411e+16	0.024189271063367407	0.041677990709448436	1.33354e+16	T1_vs_T0
PTP4A2	1860552969247050	0.49703374722433175	0.22062415605355742	2252852797785540	0.024268431897463538	0.04177853476554722	1.33354e+16	T1_vs_T0
MORF4L1	9963516474265900	-0.3103942419315249	0.13778607018066252	-2252725849024800	0.02427644006792794	0.04177853476554722	1.33354e+16	T1_vs_T0
TLR5	5169348140317140	-0.6570688671060283	0.2917155475443893	-2.25243e+16	0.024295108141080754	0.053654587767880804	1	T1_vs_T0
HMGN1	1.22296e+16	0.7156022858599019	0.31773106571801957	2252226373404050	0.024307970184271888	0.08006466190370737	0.6274920176282981	T1_vs_T0
ELF4	3763017159181530	0.4862372813685811	0.21606171474930297	225045553272945	0.024420043224731004	0.04105529590931493	1.36994e+16	T1_vs_T0
ERV3-1	1.70144e+16	0.6547654461215253	0.29100772485968796	2249993351335350	0.024449367365848483	0.07938980909396537	0.6378708012457224	T1_vs_T0
INTS6	2.31067e+16	-0.5230443734352528	0.23253150803467668	-2249348390916780	0.024490339334927964	0.05405487568959271	1	T1_vs_T0
FXYD5	1.85091e+16	-0.647348386777251	0.2878182047528598	-2.24916e+16	0.024502496581455008	0.08061920783865303	0.6274920176282981	T1_vs_T0
BTK	1.38579e+16	-0.6914634717705087	0.3075622593669647	-2248206503599310	0.024563025173890165	0.08073215546247692	0.6274920176282981	T1_vs_T0
TAF1D	1877470835769700	0.5216150821917378	0.2320881466109785	2.24749e+16	0.02460892327320256	0.0542546786188565	1	T1_vs_T0
MORC3	2870260740815940	0.3977071124498329	0.17699280467893683	2.24702e+16	0.024638481599299145	0.04230117185571337	1.33354e+16	T1_vs_T0
IST1	3883009665830850	0.3172099866226697	0.1413092023346038	2244793554715230	0.024781388736673977	0.04207141173974806	1350198572496700	T1_vs_T0
IKBIP	273835608535044	-0.7870189780478744	0.35088519023613296	-2.24295e+16	0.02489984769397365	0.08068298192957814	0.6368238725778147	T1_vs_T0
WAC-AS1	1.70628e+16	-0.633983662737514	0.2829405392503509	-2240695746241410	0.025045789838311888	0.08102616724498496	0.6368238725778147	T1_vs_T0
ACAP1	3369491161845050	-0.5100368330328265	0.2276421319332404	-2240520367215690	0.025057160038493047	0.04196406572892559	1.36953e+16	T1_vs_T0
MCTP2	1.12877e+16	-0.4867002456256697	0.21732739311059526	-2239479518249190	0.025124732527310557	0.0430595212228542	1.33354e+16	T1_vs_T0
USF3	2799373079635940	0.38628089572053553	0.17256598793187822	2.23845e+16	0.025191513124877555	0.08102616724498496	0.6406339256054733	T1_vs_T0
HMGCR	2.19242e+16	0.5784406283339703	0.25865640476132257	2.23633e+16	0.025330276417185715	0.08285619725942595	0.6274920176282981	T1_vs_T0
SYTL3	2647286517126830	-0.8614571030102981	0.38529196908581204	-2.23586e+16	0.025361249144442308	0.08191579074253544	0.6368238725778147	T1_vs_T0
ITPRIP	1.08576e+16	-0.32332697427351803	0.14476038422610008	-2.23353e+16	0.025513871702118048	0.056089904418471	1	T1_vs_T0
CHST15	1.22576e+16	0.32772331720997394	0.14676287996100015	2233012307315450	0.02554813277603852	0.04321940005999905	1350198572496700	T1_vs_T0
IMPDH1	4096454827788290	-0.4776084060521023	0.21392455387033077	-2.2326e+16	0.025575196168413434	0.04375396139484824	1.33354e+16	T1_vs_T0
CHUK	1934817431649070	-0.5051114246474142	0.22640003389174393	-2.23106e+16	0.025677340638577923	0.08235588944694193	0.6406339256054733	T1_vs_T0
CCT5	1.6831e+16	0.542876172240528	0.24344555080461847	2229969578192130	0.02574946258386351	0.08254334946588761	0.6406339256054733	T1_vs_T0
FOXO3	9330876681336690	-0.6028958149759903	0.2704600900378987	-2.22915e+16	0.02580399853351146	0.05659901436703847	1	T1_vs_T0
CPEB2	1.93836e+16	-0.7440812753563008	0.3338786857773402	-2228597712441330	0.025840683400829383	0.056621108596364794	1	T1_vs_T0
PIM2	1.00735e+16	0.6695342301365367	0.3004338924166837	2.22856e+16	0.02584335574672456	0.056621108596364794	1	T1_vs_T0
FGR	4771313433603350	-0.6138786587370653	0.27559851214752734	-2.22744e+16	0.02591800059337549	0.0442620900938726	1.33354e+16	T1_vs_T0
PLAUR	3399147334069870	-0.44356291493448363	0.19936288904958346	-2.2249e+16	0.026087809533224895	0.04449967118489112	1.33354e+16	T1_vs_T0
UTRN	2.70879e+16	-0.513704079845465	0.23096250304999427	-2.22419e+16	0.026135782910211843	0.08530991136756928	0.6274920176282981	T1_vs_T0
FAM49A	4438150351897870	-0.5701675325388983	0.25670867908830264	-2221068389911240	0.026346329629465943	0.044412300521800493	1350198572496700	T1_vs_T0
BST1	8705695302526090	-0.4947169001345483	0.22286040110106126	-2219851071300040	0.026428878793343283	0.05761018844073195	1	T1_vs_T0
RASSF5	1.39457e+16	0.2852531199084786	0.12858743034380724	2218359283996810	0.026530344951829963	0.04466596676259256	1350198572496700	T1_vs_T0
CHIC2	713216024121482	-0.33138454527882505	0.1494939921733692	-2.21671e+16	0.02664304403863663	0.04478068986514952	1350198572496700	T1_vs_T0
ADGRG3	1068009825450000	-0.5091915106332437	0.2301627781184404	-2212310412638550	0.0269452241300228	0.04466596676259256	1.36994e+16	T1_vs_T0
PSAP	4648288173710680	0.5033232710618336	0.2276540429171143	2.21091e+16	0.027041865898206785	0.04580374653107784	1.33354e+16	T1_vs_T0
C9orf72	8762393576562710	-0.4540026294912753	0.20540153405569178	-221031761801827	0.02708312674096157	0.04483816938488614	1.36994e+16	T1_vs_T0
CRK	3.85619e+16	0.5043496586681652	0.22837757692102473	2208402705150750	0.027216213398854824	0.04503209265125788	1.36994e+16	T1_vs_T0
SNAP29	2023761258605490	0.41370260990376256	0.1875980211515809	2205261054270320	0.027435781066338434	0.08912837003290419	0.6274920176282981	T1_vs_T0
SAMD8	2922091506569820	0.4048180577570539	0.18357609777530742	2205178466384770	0.027441573627630486	0.04537837561210008	1.36994e+16	T1_vs_T0
PPP1R18	3712734232776900	0.40892860710779755	0.1854829593380509	2204669413121160	0.027477300979480996	0.05949312591693898	1	T1_vs_T0
POR	2.2648e+16	-0.624523963179304	0.28331265579345116	-2.20436e+16	0.027498818817093436	0.0882100894080905	0.6368238725778147	T1_vs_T0
PSMB3	4.65502e+16	-0.5724035709723557	0.2597678062683244	-2203520055834390	0.027558114981634563	0.04646106591256932	1.33354e+16	T1_vs_T0
IDS	9904620219438390	-0.6548581695241866	0.2972456341822199	-2.20309e+16	0.027588575309020445	0.04556575561974732	1.36994e+16	T1_vs_T0
CASS4	2569197639001590	-0.795065510361744	0.3615581656588988	-219899752205244	0.027878098498171095	0.08880106460120982	0.6406339256054733	T1_vs_T0
DRAM1	3231887682138660	0.6675310537907373	0.3036817332364451	2198127120379020	0.02794004836304877	0.04597409110288862	1.36953e+16	T1_vs_T0
SH3BGRL	5764462950590020	-0.576664652560531	0.2624607576453628	-2.19715e+16	0.02801000749391903	0.06054482894297647	1	T1_vs_T0
ZBTB20	1.88589e+16	0.6049011643122472	0.2753964930967609	2196473736866770	0.02805805295957492	0.08957235967526683	0.6378708012457224	T1_vs_T0
ATP2B4	4.63501e+16	-0.7882619733928947	0.35891798777094974	-2196217521134490	0.028076377870568058	0.04614358214455834	1.36994e+16	T1_vs_T0
GLRX	8187744130323200	0.42750249418405023	0.19472465001768288	21954205291689	0.028133445825573592	0.04737594540761725	1.33354e+16	T1_vs_T0
APP	1.38396e+16	0.7156186677499718	0.3259958000100705	2.19518e+16	0.028150862664143027	0.08996901044453837	0.6368238725778147	T1_vs_T0
GLUL	4631523635924830	-0.46655662943575155	0.21259101070277822	-2194620684540790	0.02819081852157896	0.0474450071734361	1.33354e+16	T1_vs_T0
GPBP1	706273333156112	0.39095422459150647	0.1785528357532046	218957163543391	0.02855531799649726	0.061585841992445566	1	T1_vs_T0
DECR1	3735208350805850	-0.39009736853073	0.1782514951362006	-2.18847e+16	0.02863566221959984	0.06172469665729798	1	T1_vs_T0
ERH	1.43265e+16	-0.5671926680470829	0.25929499520387767	-2.18744e+16	0.028710299621148776	0.0618084075277051	1	T1_vs_T0
MCEMP1	2.41882e+16	-0.9527181170708053	0.43562213644733805	-2.18703e+16	0.028740428533655007	0.048257965664803525	1.33354e+16	T1_vs_T0
CTSS	499370928611641	-0.5145235942411615	0.2358607020700815	-2.18147e+16	0.029148499215031865	0.06269034842298567	1	T1_vs_T0
TIPRL	1.5841e+16	0.48359001601479185	0.2218089462959758	2180209698888800	0.029241921002304844	0.09395572828258467	0.6274920176282981	T1_vs_T0
PLEKHA2	4596386999010160	0.44967231741700364	0.20636034535578518	2179063601787080	0.029326943722192602	0.04912899115688394	1.33354e+16	T1_vs_T0
KLF3	5756146134805910	0.6651971239895312	0.3053573374619652	2.17842e+16	0.029374637806247633	0.0480680910880871	1.36994e+16	T1_vs_T0
YWHAG	1.65551e+16	0.6601573689385869	0.3036608777411134	2173995457858760	0.029705476319137877	0.09394114669995778	0.6378708012457224	T1_vs_T0
RPS19	1.36125e+16	0.7771889057497523	0.35769207419169047	2.17279e+16	0.029796306517805658	0.09428493265273342	0.6368238725778147	T1_vs_T0
NBEAL2	228044407424523	-0.5513923020667899	0.25394373717093116	-2171316797214980	0.029907233444475153	0.09438224975605032	0.6378708012457224	T1_vs_T0
VAMP3	3574976002612310	-0.527089396993758	0.24284178025274356	-2.17051e+16	0.029968579494982838	0.04892655294247593	1.36994e+16	T1_vs_T0
CARD16	2.03348e+16	-0.6829370863021532	0.31504429585150845	-2167749409511750	0.03017775791028208	0.04919742413041019	1.36953e+16	T1_vs_T0
TGFBR2	5922209663450030	0.4769381779648059	0.22009616498994794	2.16695e+16	0.030238391996649745	0.04997314217977083	1350198572496700	T1_vs_T0
CNEP1R1	2.48073e+16	0.4032379268302692	0.18614825314573727	2.16622e+16	0.030294437832589616	0.06483043226265858	1	T1_vs_T0
VEZF1	4.01559e+16	0.3543567165822238	0.1640581896807036	2.15995e+16	0.030776903944642824	0.05007245725272258	1.36994e+16	T1_vs_T0
AKAP9	1.94617e+16	-0.7459526445868322	0.34583109943503665	-2.15699e+16	0.031006799286964117	0.06620833398271134	1	T1_vs_T0
TMEM65	1.67258e+16	-0.6069360673523865	0.28180127397888055	-2.15377e+16	0.031257952449100374	0.06667098848354723	1	T1_vs_T0
CD46	1.49315e+16	-0.4509299865356596	0.2095779991176356	-2151609369467030	0.031428133564847915	0.051117799641163385	1.36953e+16	T1_vs_T0
AC073172.1	1.77315e+16	0.6929436335587574	0.32212472363898825	2151165628427060	0.03146312893393013	0.09811782343933664	0.6406339256054733	T1_vs_T0
HERPUD1	3.28601e+16	-0.3710670189015002	0.172500688216334	-2.1511e+16	0.031467946815920765	0.05113780038137912	1.36994e+16	T1_vs_T0
ADGB	5.7904e+16	-5615937427684650	2611122147721150	-2150775455903480	0.031493927266254	0.09852719557676015	0.6368238725778147	T1_vs_T0
SERTAD2	2534146601547350	0.7556421716273237	0.3514630613245244	2149990297073060	0.03155598229251409	0.09823542606717682	0.6406339256054733	T1_vs_T0
GALC	1.88187e+16	0.5998462590448674	0.2791082386741839	2.14915e+16	0.03162228761793784	0.10019352250181708	0.6274920176282981	T1_vs_T0
RPL11	1.9409e+16	-0.5286611250794185	0.24649924870269824	-2144676415290150	0.03197872786067897	0.1011668428931203	0.6274920176282981	T1_vs_T0
ZDHHC5	1.95164e+16	0.45970141291139555	0.21436567392942094	2144473060844380	0.031995001697979406	0.0681303257522502	1	T1_vs_T0
BAX	1.97039e+16	0.47571632190529334	0.22189607619718277	2143869914502490	0.032043311422421575	0.09992693792804486	0.6378708012457224	T1_vs_T0
ANAPC13	1822566612063170	0.8268417839555997	0.3857476001392969	2.14348e+16	0.032074675579915606	0.06818733945438903	1	T1_vs_T0
GPSM3	465954526436737	-0.3384181117692291	0.15790009339755248	-2143241998705960	0.03209367149812315	0.052743575908264145	1350198572496700	T1_vs_T0
ZNF148	4730616960678110	0.3318608714301262	0.1548436839875052	2.1432e+16	0.032097100398344756	0.052743575908264145	1350198572496700	T1_vs_T0
SNRNP200	1.25993e+16	0.4366707538194145	0.20381335870035303	2.1425e+16	0.03215301909686736	0.0683163323338385	1	T1_vs_T0
DTX3L	4.58331e+16	0.8699132568665581	0.4070023518561321	2137366658692070	0.03256818102716728	0.052743575908264145	1.36994e+16	T1_vs_T0
FTH1	6306666606411790	0.3346659514630395	0.15668924287682667	2.13586e+16	0.0326910010424517	0.052912123758716935	1.36994e+16	T1_vs_T0
CXCL1	1.06429e+16	0.7430394925962172	0.3479822447802755	2.13528e+16	0.03273815381018883	0.0536093946020027	1350198572496700	T1_vs_T0
FURIN	7517188067594140	-0.7178270521522051	0.33648221759732244	-2133328344296780	0.03289780062150426	0.0697455016465773	1	T1_vs_T0
FLNA	2975176953350300	0.5565650253168105	0.2610336292155741	2.13216e+16	0.03299383328267862	0.0698342382616958	1	T1_vs_T0
KCNJ2	6573623024808080	0.6154098207634852	0.28865175641766655	2132014813978860	0.033005628750449094	0.053329628690029066	1.36994e+16	T1_vs_T0
PEAK3	2842856439132460	-0.48557455419366424	0.22793684387997887	-2130303052056580	0.033146601747791465	0.10225319598515979	0.6406339256054733	T1_vs_T0
CMTM3	4.013e+16	0.35928491715821065	0.1690105581768401	2.12581e+16	0.03351879596288284	0.05470006175166095	1350198572496700	T1_vs_T0
PFKFB3	2.35821e+16	-0.8472659369873947	0.3987289969009398	-2.12492e+16	0.033593557384263	0.05409380538545816	1.36994e+16	T1_vs_T0
RBM23	7746881366493340	-0.3279229332185753	0.15443112892405594	-2123425086012520	0.033718246915440196	0.054931649899999054	1350198572496700	T1_vs_T0
CPNE3	2.47069e+16	-0.5706221613445022	0.26920922260672403	-2.11962e+16	0.034037819490782335	0.10658659862380514	0.6274920176282981	T1_vs_T0
RAB5A	8011255526154460	0.46292215915913354	0.21847778122899159	2118852345328120	0.03410294736822752	0.05480541054376193	1.36953e+16	T1_vs_T0
TMCC3	6833904958547910	-0.5209262512545162	0.24588864206544023	-2118545398757690	0.034128904331312784	0.05623125629474116	1.33354e+16	T1_vs_T0
CDC26	1.48706e+16	0.5054617784562111	0.23906017776887337	2.11437e+16	0.0344836384818465	0.0726693351549321	1	T1_vs_T0
PGK1	1.75639e+16	-0.5224510462505962	0.2472906580185905	-2112700295420460	0.03462642800122931	0.056857151996156964	1.33354e+16	T1_vs_T0
SSU72	6440721204473020	0.31144138914458847	0.14743205182201036	2.11244e+16	0.03464871229764716	0.05631936148732325	1350198572496700	T1_vs_T0
GLIPR2	1.42567e+16	-0.4213576937531843	0.19952878085579775	-2.11176e+16	0.03470669764758442	0.05695670423279224	1.33354e+16	T1_vs_T0
DIP2B	3.30989e+16	0.365389077253363	0.17326235752060914	2.10888e+16	0.034955161840531566	0.05726722765545183	1.33354e+16	T1_vs_T0
KLF13	2427413800341820	-0.5858365467876631	0.27789572109411137	-2.10812e+16	0.03502091607568359	0.10719754268971787	0.6406339256054733	T1_vs_T0
CD48	6737354403596100	0.6856069454883698	0.3254405792333631	2106703924579550	0.035143251812700026	0.05631936148732325	1.36953e+16	T1_vs_T0
TAOK3	821378455288452	-0.3662698252694779	0.17404882459059606	-2.10441e+16	0.03534282890065015	0.05722028319759196	1350198572496700	T1_vs_T0
LRRC4	3.47086e+16	-0.43640449267316483	0.20756748087477464	-2102470439174650	0.03551208648855036	0.07447138744643397	1	T1_vs_T0
SERP1	9124309135915540	-0.4446278063768611	0.21182809138583822	-2099003033393640	0.035816633334063847	0.05838172475998916	1.33354e+16	T1_vs_T0
LRRK2	2336345567055630	-0.5215243624475968	0.24860352116212003	-2.09782e+16	0.03592143167834406	0.057271473693095674	1.36953e+16	T1_vs_T0
ATP5PB	3195286519124520	-0.4656260203103513	0.2220911404954523	-209655378090098	0.03603309436305131	0.05739992116977594	1.36994e+16	T1_vs_T0
CDA	1.44473e+16	-0.7462858687139395	0.35604045119408273	-209607044989146	0.03607594190060194	0.058738366893828754	1.33354e+16	T1_vs_T0
HDGF	3.92073e+16	0.5378363413398491	0.256607150239542	2.09595e+16	0.03608642441997646	0.05745245239197463	1.36994e+16	T1_vs_T0
RHOG	4667449994209360	-0.3109354877884042	0.14836058951513928	-209580919572091	0.036099120294646576	0.058148884732625694	1350198572496700	T1_vs_T0
GDE1	3856342818738970	-0.7026420696436545	0.3356294739328117	-2.09351e+16	0.036304074865597495	0.05774080052074427	1.36953e+16	T1_vs_T0
CDC42SE2	7723256431433870	0.5577253693280891	0.2664428642065174	2093226894963120	0.036328904978753365	0.05774080052074427	1.36994e+16	T1_vs_T0
STAM2	1639936357825010	0.48969262662850177	0.23394317110841728	2.09321e+16	0.03633024409654379	0.11141866800599218	0.6368238725778147	T1_vs_T0
LYN	7.01663e+16	0.4642151702798802	0.22190639455486633	2091941384614320	0.036443759439258816	0.07617730689276425	1	T1_vs_T0
HNRNPLL	1.37648e+16	0.6589530466783075	0.31537513322906763	2.08943e+16	0.03666938037889663	0.11201996337343426	0.6378708012457224	T1_vs_T0
SLC43A2	4.54968e+16	0.37958192002995567	0.1817428218675412	2.08857e+16	0.03674678786292374	0.05902616487866483	1350198572496700	T1_vs_T0
METTL9	1.36141e+16	-0.6366939073414016	0.3052626199357758	-2.08573e+16	0.03700353179524354	0.05937197341758646	1350198572496700	T1_vs_T0
PNRC2	3.31626e+16	0.3347598816548575	0.16053280704453599	2.08531e+16	0.03704161455769032	0.058738366893828754	1.36953e+16	T1_vs_T0
E2F3	7601080498036170	0.3307287816854086	0.15861946099670116	2.08505e+16	0.037065177283344596	0.07722577616093403	1	T1_vs_T0
CS	1.36985e+16	0.5489992257212588	0.2633645983748438	2084559690668350	0.037109286664786564	0.07727604282861048	1	T1_vs_T0
SNX27	5196743298340060	0.511327305094438	0.24534126640589118	2084147166047880	0.03714678287826166	0.058841937197426156	1.36994e+16	T1_vs_T0
BRD2	9401585743786750	0.4011668148141061	0.19276726415968523	2.08109e+16	0.03742529440248766	0.05923435412708949	1.36953e+16	T1_vs_T0
RHOQ	7287725150338240	0.4200938258301489	0.20195422790804934	2080143754264050	0.03751234939047128	0.07794747721276327	1	T1_vs_T0
CCDC82	1521919699038850	0.43048069321201893	0.2073605766116002	2076000656664530	0.037893890260439655	0.07861355881819751	1	T1_vs_T0
DOCK8	1.27771e+16	-0.31337668699894117	0.15095743017949828	-2.07593e+16	0.03790065296126731	0.05986811636862996	1.36994e+16	T1_vs_T0
GPR107	1.25294e+16	0.4958074074618304	0.23917817731790497	2.07296e+16	0.03817576378145534	0.11589904884039318	0.6378708012457224	T1_vs_T0
UBC	2.34953e+16	-0.4664577779479296	0.22546229258981687	-2068894858603050	0.0385559541648878	0.07974687799644975	1	T1_vs_T0
ZDHHC18	9824636826403870	0.41664555460894714	0.20162422872693012	2.06645e+16	0.038786398601388494	0.061164563371279713	1.36994e+16	T1_vs_T0
PPTC7	2.38736e+16	0.5951718845635482	0.2883495911192504	2.06406e+16	0.039011690086498185	0.11819228428620673	0.6378708012457224	T1_vs_T0
HMGB1	1.20813e+16	-0.5482277568293812	0.2657106602021363	-2.06325e+16	0.039088797108313006	0.06296998372826473	1.33354e+16	T1_vs_T0
MTRNR2L1	1.25405e+16	0.4318158173167543	0.20931086517555184	2063035843622280	0.03910922281165042	0.06296998372826473	1.33354e+16	T1_vs_T0
2007-09-01	8469113383361340	-0.309210791765657	0.15000117730202522	-2.06139e+16	0.039265933974490276	0.06174828977468533	1.36994e+16	T1_vs_T0
JUND	2.4442e+16	-0.457860936613331	0.2221922013757834	-2.06065e+16	0.039336195100926806	0.0618084075277051	1.36953e+16	T1_vs_T0
GCC1	1.12677e+16	0.4363322259411605	0.2118269189568255	2059852581956750	0.03941263599840925	0.11916879690145013	0.6378708012457224	T1_vs_T0
PJA2	9338531156058900	-0.37157826821827133	0.18051158118134897	-2058473289007250	0.03954472278730684	0.06363585111346967	1.33354e+16	T1_vs_T0
MED28	1.69498e+16	0.5251591731543301	0.25512883477543347	2058407759423110	0.03955100750962246	0.12102192354574029	0.6274920176282981	T1_vs_T0
TOMM7	1.49097e+16	-0.5561597767890747	0.27043788243409345	-2.05652e+16	0.03973282540270003	0.11988453860295238	0.6378708012457224	T1_vs_T0
RAP2B	192942980405853	0.5284375323870505	0.2570127816108701	2.05607e+16	0.03977529601743729	0.12010364461636136	0.6368238725778147	T1_vs_T0
NINJ2	1.91775e+16	0.46293857383935866	0.22552092234271556	2.05275e+16	0.04009661470510467	0.1223269942115928	0.6274920176282981	T1_vs_T0
COX6B1	5418562974026130	-0.3521668965887816	0.17160297876561365	-2.05222e+16	0.04014838201642768	0.06296998372826473	1.36953e+16	T1_vs_T0
TANGO2	1.68838e+16	-0.4413455950592096	0.2150884446479246	-2.05193e+16	0.04017684414103929	0.12099669138147394	0.6378708012457224	T1_vs_T0
EMC7	1.55291e+16	0.40377945350400773	0.19720648344249025	2.0475e+16	0.04060942538238622	0.12213646950267062	0.6368238725778147	T1_vs_T0
HNRNPUL1	5186227835525150	-0.30152401875488366	0.14731946944177832	-2046735709118520	0.040684041118279654	0.06451829265814166	1350198572496700	T1_vs_T0
ZNF33A	3262959917082490	-0.536826825389102	0.26263037283075186	-2044039383575220	0.040949656603740614	0.06486768000338193	1350198572496700	T1_vs_T0
TM6SF1	2.37459e+16	-0.605975261549294	0.29660265551399223	-2.04305e+16	0.041047086239379506	0.1224895673098481	0.6406339256054733	T1_vs_T0
G3BP2	1711216463236490	0.4093951450880338	0.2004889352995492	2.04198e+16	0.041153144675896536	0.12334411198683713	0.6368238725778147	T1_vs_T0
RUBCNL	3542152954385850	-0.7128007076875	0.3492562931789009	-2.04091e+16	0.041259760460600314	0.06451829265814166	1.36953e+16	T1_vs_T0
ATP5MF	2.12592e+16	-0.5263040327253716	0.25792871182306276	-2.0405e+16	0.04130035960262459	0.1251278312079493	0.6274920176282981	T1_vs_T0
NIPBL	1.00678e+16	0.24744229072071205	0.12155055175028041	2.03572e+16	0.04177897431547188	0.06611966183784815	1350198572496700	T1_vs_T0
LRMP	7190463427716570	-0.6092760053477811	0.2996744371525343	-2033126385877410	0.04203975585285201	0.06720336363576121	1.33354e+16	T1_vs_T0
C7orf43	2.20537e+16	-0.5952630955173212	0.2930691949696946	-203113498700836	0.04224130317861496	0.1257983425034728	0.6368238725778147	T1_vs_T0
ACTG1	8069341462447760	-0.5895472252016607	0.29047437107135265	-2.0296e+16	0.042397060233604594	0.06611966183784815	1.36994e+16	T1_vs_T0
JOSD1	2457928086856390	-0.7394187184707949	0.3644106232055315	-2.02908e+16	0.042450027734772564	0.12615058253927797	0.6378708012457224	T1_vs_T0
NCOA4	8714042441248530	-0.3812507690360243	0.18812693395040705	-2.02656e+16	0.04270729488467516	0.08728811274790636	1	T1_vs_T0
NBPF10	1.86175e+16	-0.43263514233161676	0.21382227009706506	-2.02334e+16	0.043038110218188076	0.12703521284837307	0.6406339256054733	T1_vs_T0
UBE2J1	8857466129195350	-0.5232779473080796	0.25889286741945805	-2021214228587700	0.04325759342458278	0.06818423224171652	1350198572496700	T1_vs_T0
SIRPB2	3.09122e+16	-0.5226246613142661	0.25872957952618325	-2.01996e+16	0.04338703166303195	0.08858376528032975	1	T1_vs_T0
RAB14	5250782121540290	0.34389044227221344	0.1703937791943283	2.01821e+16	0.043569387078179235	0.06778102049052907	1.36953e+16	T1_vs_T0
RFLNB	6546415215135990	-0.43047623699429627	0.21341834684393454	-2017053563389690	0.04368992389152954	0.06953461010164105	1.33354e+16	T1_vs_T0
TAP1	2347064215563090	0.7975432886783884	0.3957257628823777	201539390023349	0.043863393058844645	0.08936761905087053	1	T1_vs_T0
RBKS	1.76186e+16	0.6169208508891133	0.30610758069942695	2.01537e+16	0.04386561627535434	0.12928809054652635	0.6406339256054733	T1_vs_T0
PPIG	5218079932545820	-0.463519921060771	0.23012688619424485	-2.01419e+16	0.04398929359691417	0.0698342382616958	1.33354e+16	T1_vs_T0
IL10RA	1.79364e+16	-0.5852947474956224	0.29091029411319996	-2.01194e+16	0.04422601200310886	0.13059612157897588	0.6378708012457224	T1_vs_T0
LYRM1	2.24286e+16	0.5327686946321583	0.264848779348345	2.0116e+16	0.04426256152740572	0.13033075793976256	0.6406339256054733	T1_vs_T0
NBPF26	2.603e+16	-0.4674530865866028	0.232450569896813	-201097844928541	0.0443277330799958	0.1303954399910304	0.6406339256054733	T1_vs_T0
ZMIZ1	2.02352e+16	0.5801195411610675	0.2887079139236565	2.00936e+16	0.04449845250628531	0.13305551579377745	0.6274920176282981	T1_vs_T0
ADPGK	2518917540152070	0.5579054909876706	0.27783438602014665	2008050547592100	0.044637920523950964	0.0907543841567394	1	T1_vs_T0
MAP7D1	8339488376850350	0.350016719990457	0.17435175605457534	2007531945252640	0.04469305268444438	0.06930001932533672	1.36953e+16	T1_vs_T0
PIP4K2A	4.0538e+16	-0.31852909325610373	0.15874513158971282	-2.00654e+16	0.04479823792469942	0.0909368955668308	1	T1_vs_T0
SNAP23	7731052439649990	0.30094319286470467	0.15005056842974246	2.00561e+16	0.04489768036764191	0.07034354321341339	1350198572496700	T1_vs_T0
S100P	2425079435497760	-0.44973322579971103	0.22431009146501324	-2.00496e+16	0.0449671019055837	0.06962764147129158	1.36994e+16	T1_vs_T0
SF3B4	2909393504170370	0.42455479360681564	0.21193224527581978	2.00326e+16	0.045149690241210474	0.0916022309353415	1	T1_vs_T0
CIDEB	2.35799e+16	-0.5286079222485962	0.26397887815442633	-200246294682472	0.045234964360929955	0.09172711441201685	1	T1_vs_T0
MARCKSL1	1756979170957300	0.8114116475743025	0.4052822086346354	2.00209e+16	0.045275002298125616	0.13326438202604096	0.6368238725778147	T1_vs_T0
RPL19	1917509394409450	0.5153322058242992	0.25749499928079395	2001328986052800	0.04535694800482296	0.13337628130135004	0.6368238725778147	T1_vs_T0
EXT1	2.10056e+16	-0.46913652469008876	0.2344172531950647	-2.00129e+16	0.04536132135195983	0.09188697206287516	1	T1_vs_T0
AREL1	2.05518e+16	-0.46891129262026	0.2343533055424865	-2.00087e+16	0.04540603602679477	0.1334560015454909	0.6368238725778147	T1_vs_T0
EIF4EBP2	4.20981e+16	0.35709599424880734	0.17851676362730412	2.00035e+16	0.04546249183099762	0.07115061754843587	1350198572496700	T1_vs_T0
LRRC4C	3468744088655720	-4892059475762690	2448443273828220	-1.99803e+16	0.04571356889037013	0.13422995065462792	0.6368238725778147	T1_vs_T0
AGO4	775502384298445	-0.3209755570798665	0.1606693897641811	-1.99774e+16	0.04574492922864535	0.09251864086149142	1	T1_vs_T0
DENND4B	1.54688e+16	-0.48189045376365564	0.24121897378128793	-1.99773e+16	0.04574590698695627	0.134259983232882	0.6368238725778147	T1_vs_T0
RCSD1	4.795e+16	0.4566873168770244	0.22882266431203305	1.99581e+16	0.04595424852861507	0.0718025273819811	1350198572496700	T1_vs_T0
DDX3X	2.13293e+16	0.33072860783828006	0.16571603820571013	1.99575e+16	0.04596059979483253	0.0709537354343578	1.36953e+16	T1_vs_T0
AP1G1	2.08863e+16	-0.5283352481381107	0.26481781812629607	-1.99509e+16	0.04603311943606983	0.1346858911838057	0.6378708012457224	T1_vs_T0
TFE3	5222225146774820	0.3254676935042291	0.1633687049544055	1.99223e+16	0.04634605735331928	0.0714706501061673	1.36953e+16	T1_vs_T0
LACTB	3907844539509840	0.8213583001573448	0.41242030592482476	1.99156e+16	0.04641975109096696	0.07154521945096685	1.36953e+16	T1_vs_T0
FBRS	2.41094e+16	0.3808430820540504	0.19125395054189637	1.9913e+16	0.046448438061995195	0.13518440717210917	0.6406339256054733	T1_vs_T0
PSMD6	2006152923865820	-0.3798856705116988	0.19106955911821835	-1.98821e+16	0.04678889625648231	0.13650190318475175	0.6378708012457224	T1_vs_T0
LYSMD2	1786638638238920	0.851625745226518	0.4286665095601932	1.98669e+16	0.04695720627966699	0.13879127260406882	0.6274920176282981	T1_vs_T0
TRIM56	5866202187235370	0.65782077749225365	0.33124349003606696	1.98591e+16	0.047042976787129154	0.07401803787122099	1.33354e+16	T1_vs_T0
CLEC12A	8122295761885980	-0.610313361866029	0.3074496296073553	-198508406936597	0.04713511889294484	0.07254687840017343	1.36994e+16	T1_vs_T0
CHST11	5165610074178460	0.6820898822523831	0.3442714464987892	1.98126e+16	0.04756256769820249	0.09544600378253712	1	T1_vs_T0
EIF5A	1.09278e+16	0.7625092476404681	0.38531854708361646	1.97891e+16	0.04782657222410704	0.13852743077359525	0.6406339256054733	T1_vs_T0
ASH1L	3.70996e+16	0.33721835418564833	0.17047114510080064	1.97816e+16	0.04791121942509702	0.07356288911256774	1.36953e+16	T1_vs_T0
CELF2	1.9914e+16	-0.3690037076926041	0.1866291678614835	-1.9772e+16	0.04801871461741348	0.07368786770604177	1.36953e+16	T1_vs_T0
ABTB1	9897483921152110	-0.35711284918697955	0.18062590392964648	-1.97709e+16	0.04803197050349936	0.09618831172295807	1	T1_vs_T0
RSRP1	9828197308743270	0.43559965699826836	0.2209515173629741	1.97147e+16	0.04866995030817432	0.09736507906968965	1	T1_vs_T0
HIF1A	2393995780811150	0.43597188740101744	0.22135339137471172	1.96957e+16	0.04888721235718192	0.07654598211413001	1.33354e+16	T1_vs_T0
NT5C3A	396551667216199	-0.4251604567362931	0.2158987123945954	-1.96926e+16	0.048923370464129985	0.07656125751162748	1.33354e+16	T1_vs_T0
ARID4A	8031423189081550	-0.3308830231769696	0.16823351831197078	-1.96681e+16	0.04920535440555238	0.07617730689276425	1350198572496700	T1_vs_T0
NLRP1	3.20615e+16	-0.48340843005711026	0.24579954375078647	-1.96668e+16	0.04922040344160585	0.09821222915825069	1	T1_vs_T0
NFIC	1992259692921290	-0.6038993566046315	0.30780851072382054	-1.96193e+16	0.04977040559473845	0.14402192191340693	0.6378708012457224	T1_vs_T0
TBC1D14	593886419640504	-0.3457759905390595	0.17626416809736328	-196169189842409	0.04979836563041669	0.09910976834422096	1	T1_vs_T0
SLC16A3	9621714629327810	0.3277447352695214	0.16738018145769956	1.95809e+16	0.05021996059536075	0.07654598211413001	1.36994e+16	T1_vs_T0
SNX13	2348214610963940	-0.41563692829978033	0.2124088397353502	-1.95678e+16	0.050373583736623824	0.1448620574005862	0.6406339256054733	T1_vs_T0
USP15	2.28704e+16	-0.284968826006199	0.14566513738397027	-1.95633e+16	0.050426496185940806	0.10020516996455965	1	T1_vs_T0
PDLIM7	1.04702e+16	-0.4522919478688552	0.23127531808711146	-1.95564e+16	0.050507228309753904	0.07689839244968863	1.36994e+16	T1_vs_T0
GPR160	5373067582731570	-0.5450129290580368	0.27872376407672694	-1.95539e+16	0.050537365272915934	0.07690279726031962	1.36994e+16	T1_vs_T0
PSIP1	2.44053e+16	-0.6669233747594496	0.34114854510359865	-1.95494e+16	0.05059069306765047	0.147899255932364	0.6274920176282981	T1_vs_T0
IKZF1	615620168170695	-0.2898697683604681	0.14830588572933942	-1954539881778420	0.05063740313973894	0.07794747721276327	1350198572496700	T1_vs_T0
TMED2	2.34276e+16	0.34300163801419215	0.17574305578566896	1.95172e+16	0.05097118559915799	0.14894095092844692	0.6274920176282981	T1_vs_T0
DBNL	4828648158532010	-0.5258444036128784	0.26948050379846356	-1.95133e+16	0.05101823835262936	0.10122500139026051	1	T1_vs_T0
IGF1R	2600001132205640	-0.6412465957491857	0.3289497853346904	-1.94938e+16	0.05125061866782975	0.1477731673835559	0.6368238725778147	T1_vs_T0
OAZ1	306606757352263	-0.39127191310188775	0.20126653840570144	-1.94405e+16	0.0518896021552357	0.07861355881819751	1.36953e+16	T1_vs_T0
STK38	7709734015172670	-0.419727793738161	0.2159735159316045	-1.94342e+16	0.051965128955234544	0.07867494632518762	1.36953e+16	T1_vs_T0
SFT2D1	608750982349389	0.3410747311454112	0.17556903943440544	1.94268e+16	0.05205464852898045	0.07874470014448383	1.36994e+16	T1_vs_T0
MAP3K3	5157139294124250	-0.5641012475718166	0.2903796898667934	-1.94263e+16	0.052060483630133984	0.08061920783865303	1.33354e+16	T1_vs_T0
MAPRE1	5346323596717300	-0.5619923138428398	0.2893045038291432	-1.94256e+16	0.05206894387266801	0.07974687799644975	1350198572496700	T1_vs_T0
MARCH8	1.71043e+16	0.5343230401399685	0.27557783199518743	1938918802980130	0.05251122599619919	0.15015097727970594	0.6406339256054733	T1_vs_T0
BCL2L11	2.44941e+16	0.5774715276041376	0.2978577749623922	1.93875e+16	0.052531882652410745	0.15096570694398204	0.6368238725778147	T1_vs_T0
HNRNPL	3.15625e+16	-0.39955368458066115	0.20632107964450322	-1.93656e+16	0.05279883452554289	0.07974687799644975	1.36994e+16	T1_vs_T0
ITPKB	2.15466e+16	0.87000345176457194	0.449764933796491	1934351449813620	0.053069931424299874	0.15153319561857476	0.6406339256054733	T1_vs_T0
CHTOP	2.44094e+16	0.3980685110235461	0.20588306489750885	1933468938893580	0.053178455883617214	0.10486542014377755	1	T1_vs_T0
TPI1	8202697962433930	0.5695630188078262	0.2951866925126488	1.9295e+16	0.05366869587786171	0.08180329359635295	1350198572496700	T1_vs_T0
STOM	1.06028e+16	-1357707520226480	0.7042026909860565	-1.92801e+16	0.053854290363733064	0.08199890248585524	1350198572496700	T1_vs_T0
CBL	7284567504339530	0.5679685125836983	0.2949840525256653	1925421078599770	0.05417670065417592	0.1065080332637002	1	T1_vs_T0
CPQ	7840335357959440	-0.3574177413913109	0.1857536676148207	-1.92415e+16	0.05433590449840566	0.08169483407779356	1.36953e+16	T1_vs_T0
ACOT9	2.08798e+16	0.5919984533132532	0.3083843180133937	1.91968e+16	0.05489864117131553	0.10754460253772906	1	T1_vs_T0
XBP1	1.83106e+16	0.6091098844388004	0.31729887979124227	1.91967e+16	0.054899299632253415	0.15631303000713428	0.6406339256054733	T1_vs_T0
TMEM258	2.08313e+16	0.3681593048626899	0.19214257385404027	1.91607e+16	0.055355733627344444	0.15818252842108618	0.6368238725778147	T1_vs_T0
STK10	61312196928026	0.305728220310045	0.15958835475246586	1.91573e+16	0.05539945465481537	0.08513373705270026	1.33354e+16	T1_vs_T0
ZNF429	2563815721439990	-0.43082596972980497	0.2249106517934955	-1.91554e+16	0.05542332194893659	0.15818252842108618	0.6378708012457224	T1_vs_T0
LSP1	3400841438614610	-0.2966177101804516	0.15495349586512963	-1.91424e+16	0.05558988411995959	0.08533592867191837	1.33354e+16	T1_vs_T0
USP38	1659476504909390	-0.4237123219837384	0.22213677616759608	-1.90744e+16	0.05646377957292142	0.16074368745568726	0.6368238725778147	T1_vs_T0
PFN1	7712839405646530	-0.3283724054326398	0.17226831011688906	-1.90617e+16	0.056628363385485006	0.08480005037154029	1.36994e+16	T1_vs_T0
GRB2	2.64457e+16	0.28085287529086755	0.1474131475423466	1.90521e+16	0.05675289124850835	0.11095218931141648	1	T1_vs_T0
RPS9	6323326418946620	-0.39443786508553935	0.20709095048535192	-1.90466e+16	0.05682427211810234	0.08504830204008657	1.36994e+16	T1_vs_T0
TBC1D1	3127110901207700	-0.40929442934472693	0.21499658941399002	-1.90373e+16	0.056945980153110684	0.08629344273909931	1350198572496700	T1_vs_T0
CACUL1	4036822298711090	-0.45954396857222707	0.24167271095217563	-1.90151e+16	0.05723476097308576	0.11166842617705482	1	T1_vs_T0
DYNLRB1	2775738603570580	0.3479365418017545	0.18315695993541314	1.89966e+16	0.05747732886888445	0.16544203991737233	0.6274920176282981	T1_vs_T0
WDPCP	1.05286e+16	0.7950218258643428	0.4187812416839396	1.89842e+16	0.0576410470403287	0.16344273072553112	0.6378708012457224	T1_vs_T0
ANKRD17	2.13432e+16	0.415466196917243	0.21886735354751286	189825567944765	0.05766240929142247	0.16295052895799345	0.6406339256054733	T1_vs_T0
DNAJB14	2.24132e+16	0.4153203817983083	0.2189275044856518	1.89707e+16	0.0578189526675117	0.16331645218744134	0.6406339256054733	T1_vs_T0
DGAT2	1.17898e+16	-0.5203398586034393	0.2746155488804765	-1.89479e+16	0.058119715656669985	0.08675717590665345	1.36994e+16	T1_vs_T0
DDIT3	2.28354e+16	0.6165911219158196	0.3254571674801327	1894538463201790	0.05815357401734991	0.11311864724602219	1	T1_vs_T0
NARF	1.91773e+16	-0.48146259383778145	0.25441102250766323	-1.89246e+16	0.05842976529837772	0.16556434200395556	0.6368238725778147	T1_vs_T0
DAZAP2	3.8053e+16	0.18610014960862084	0.09854235198684458	1.88853e+16	0.058954886624527705	0.08905493748088077	1350198572496700	T1_vs_T0
FOLR3	2.78746e+16	-0.5250168280855669	0.27831015016360666	-1886445132442820	0.05923499555359435	0.1691581342593946	0.6274920176282981	T1_vs_T0
FEM1C	2.41492e+16	-0.42829629200275937	0.22708744025656635	-1.88604e+16	0.059289388877315816	0.16710060140816832	0.6378708012457224	T1_vs_T0
CIRBP	2.84842e+16	-0.557476377610971	0.29577667541967007	-1884788166003900	0.05945844330871758	0.09069837917811871	1.33354e+16	T1_vs_T0
OLAH	2868154484260940	0.8542469183789372	0.45366511606557786	1882990091430020	0.059701710783259844	0.09092596950745895	1.33354e+16	T1_vs_T0
LAIR1	1.51915e+16	0.6769453050501365	0.35971812404553927	1.88188e+16	0.05985270249140553	0.11589904884039318	1	T1_vs_T0
AC002091.1	1517409050899660	0.9021021558911279	0.48035576943148617	1.87799e+16	0.06038286789199123	0.16975196942277632	0.6368238725778147	T1_vs_T0
PIK3AP1	1833700018279420	0.743817801343418	0.39616649644965196	1.87754e+16	0.06044434241414624	0.09092596950745895	1350198572496700	T1_vs_T0
BOD1L1	2243034449387740	-0.2697818212060577	0.14369802002754103	-1877421979470220	0.06046028137652359	0.09188697206287516	1.33354e+16	T1_vs_T0
SCML1	2182021221249440	0.33062796587959487	0.17615421039542448	1.87692e+16	0.06052858824582505	0.11714917454785059	1	T1_vs_T0
MLKL	4.29513e+16	-0.6321759482939111	0.3369028643802426	-1.87643e+16	0.060595726287107576	0.11722044699962232	1	T1_vs_T0
YKT6	1.21184e+16	0.4184536256457468	0.22307280578108601	1.87586e+16	0.0606743388935986	0.1704924386424791	0.6368238725778147	T1_vs_T0
CD58	5994310930112970	0.3211055548168244	0.17125174235206314	1.87505e+16	0.06078586505015578	0.09228632300500991	1.33354e+16	T1_vs_T0
CD53	5862123570691830	0.5316063206592634	0.2838715111128456	1872700499515560	0.06110975435873907	0.09263256209738469	1.33354e+16	T1_vs_T0
MVP	2.31438e+16	-0.47896187707178706	0.2558352124858626	-1872149937523760	0.061185862872862505	0.1714479040029905	0.6368238725778147	T1_vs_T0
RSBN1L	276918230299883	-0.504147262550213	0.2694196626765134	-1871234109425530	0.06131263889203174	0.1714479040029905	0.6378708012457224	T1_vs_T0
LMTK2	2.47334e+16	0.49035010377138516	0.2623209848797952	1.86928e+16	0.06158454070285039	0.174734174454007	0.6274920176282981	T1_vs_T0
RPL36AL	3.46554e+16	0.4049911763673839	0.21675136030466066	1.86846e+16	0.06169802577273493	0.09342661148045275	1.33354e+16	T1_vs_T0
MSL1	2.49529e+16	-0.40567708069477715	0.21711902108173095	-1.86845e+16	0.06169870249196191	0.11908790674130255	1	T1_vs_T0
[truncated: 1,868 more rows]

## Sheet: T0 vs T1_DESeq2 Mono Macro
gene_id	baseMean	log2FoldChange	lfcSE	stat	pvalue	padj	weight	comparison		two-sided DESeq2 Wald-test
IL7R	727628135873638	9975958160020530	0.8024060015495348	1.24326e+16	1.73979e-19	1.46109e-15	0.8425832030401242	T1_vs_T0
PADI2	1.32804e+16	-9825023210572360	0.7927706655709204	-1.23933e+16	2.84203e-20	1.46109e-15	1.02791e+16	T1_vs_T0
OLFML2B	6310122896275710	2583475020365210	0.20929322762003574	1.23438e+16	5.26089e-20	1.57401e-15	1.17751e+16	T1_vs_T0
FCMR	6.25172e+16	9656854148057570	0.8083505421296998	1.19464e+16	6.7824e-18	1.89738e-15	0.9445041665365449	T1_vs_T0
AMPD3	3.18636e+16	1.22776e+16	0.10330241373534398	1.18851e+16	1.41495e-16	2.46554e-14	1.21309e+16	T1_vs_T0
FLT3	1.53216e+16	-92674365359092	0.7805640903045699	-1.18727e+16	1.64001e-17	2.80989e-13	1.02812e+16	T1_vs_T0
NFE2	9639710395060300	-9376048528643430	0.7940918991454862	-1.18073e+16	3.58045e-16	4.15495e-14	1.30109e+16	T1_vs_T0
SDSL	5210357646532550	9489845259834800	0.8057804998348919	1.17772e+16	5.11592e-17	7.08772e-14	0.9535888930358876	T1_vs_T0
PADI4	1.28031e+16	-9394927938810370	0.7997291651821262	-1.17476e+16	7.26213e-18	8.29494e-14	1.02812e+16	T1_vs_T0
JAKMIP2	2.09662e+16	1.10012e+16	0.961187573945932	1.14454e+16	2.47934e-14	2.2254e-11	1.17751e+16	T1_vs_T0
S100P	1.01494e+16	-9081127066648040	0.7967182077078183	-1.13982e+16	4.27016e-15	3.88314e-11	1.05658e+16	T1_vs_T0
MAP2K6	751267772319628	-9029813549189730	0.8005914470075908	-1127892832597810	1.66765e-13	1.42243e-10	0.9531576142772293	T1_vs_T0
FLNB	1.16259e+16	2.15768e+16	0.19148753853542805	1126796801392810	1.88879e-13	1.27858e-11	1.30109e+16	T1_vs_T0
TREM2	547413251395858	9017874292168830	0.8074064516456838	1.11689e+16	5.78672e-14	4.62525e-11	0.9445041665365449	T1_vs_T0
RPH3A	9929687492311320	-8867797436280190	0.7984013798503339	-1.11069e+16	1.16067e-12	6.94527e-11	1.17751e+16	T1_vs_T0
SLC22A18AS	4032942449375560	9107657816389850	0.8210679361886988	1.10925e+16	1.36492e-12	2.34354e-09	0.34197656880301097	T1_vs_T0
FCN1	5879918606918050	-1.76054e+16	0.15889575412340173	-1107981178153380	1.57203e-13	8.58761e-11	1.20921e+16	T1_vs_T0
C11orf21	7592596921927140	-8878439015875110	0.8044629532108623	-1103647965445580	2.54822e-13	1.88022e-09	0.8425832030401242	T1_vs_T0
RHOBTB1	4144502507353810	918821523739509	0.8326664304190808	1.10347e+16	2.59949e-12	4.7605e-10	0.30374975665088993	T1_vs_T0
TRAF5	3733291851377530	9072404829939160	0.8309921417241949	1.09176e+16	9.50163e-13	1.36655e-08	0.34197656880301097	T1_vs_T0
LINC01943	4.0764e+16	9032021461231400	0.8288432878102234	1.08971e+16	1.18937e-12	1.59818e-08	0.34197656880301097	T1_vs_T0
SELPLG	7643366869985470	-1.32905e+16	0.12239583247898822	-1.08586e+16	1.81445e-11	8.02452e-10	1194894142393610	T1_vs_T0
VIPR1	6275365053790540	-8679998945453870	0.8020160581991317	-1.08227e+16	2.68669e-12	1.36655e-08	0.9445041665365449	T1_vs_T0
SNAI1	6.1266e+16	-8712429153607760	0.806001598782721	-1.08094e+16	3.10547e-12	1.62307e-08	0.8425832030401242	T1_vs_T0
PARP15	3833852705248830	8907627339137490	0.8240769911925008	1.08092e+16	3.11315e-11	4.01426e-09	0.3152495787391781	T1_vs_T0
FZD5	3.86542e+16	8942315712538940	0.8316314039039687	107527393392801	5.75273e-12	7.14881e-09	0.30374975665088993	T1_vs_T0
PUS7	3.6548e+16	8990039897755700	0.8389943659111702	107152565774292	8.63176e-12	9.64623e-09	0.3152495787391781	T1_vs_T0
LACC1	3395579426978170	1.92021e+16	0.17937503247108824	1.0705e+16	9.64129e-12	3.39686e-09	1199916623771230	T1_vs_T0
BLM	6434405919693330	-8683871552420270	0.8115982788682353	-1.06997e+16	1.0209e-10	4.23106e-08	0.9445041665365449	T1_vs_T0
AC084871.1	5501617510664550	-8598564340282360	0.8101183852928567	-1.0614e+16	2.56636e-11	9.64623e-09	0.9445041665365449	T1_vs_T0
PXDC1	3418044758847480	891134441530493	0.8421125410172885	1.05821e+16	3.60664e-10	3.66411e-08	0.3152495787391781	T1_vs_T0
VNN3	511832034073795	-851271147366651	0.808628510319962	-1.05273e+16	6.46316e-11	2.23747e-07	0.9666960526882012	T1_vs_T0
ZNF487	5.01594e+16	-8495405108553400	0.8070796316178243	-1.05261e+16	6.54883e-11	2.23747e-07	0.9666960526882012	T1_vs_T0
S1PR1	3227824877349440	8735089474067780	0.8337538284437032	1.04768e+16	1.10392e-09	2.93781e-07	0.09455831056355343	T1_vs_T0
RAB42	3.38764e+16	8768835341183380	0.837041978238035	1.0476e+16	1.11378e-09	1.0092e-06	0.3152495787391781	T1_vs_T0
TNF	2.77019e+16	2.16842e+16	0.2074579120349279	1.04523e+16	1.42959e-09	3.77401e-08	1.17751e+16	T1_vs_T0
PKP2	1.33832e+16	-9531808053077770	0.9159099933107158	-1.04069e+16	2.30545e-09	5.91232e-09	1.17751e+16	T1_vs_T0
SPRYD7	2.97309e+16	8740890161904220	0.8411508192356317	1.03916e+16	2.70815e-09	2.21446e-06	0.3152495787391781	T1_vs_T0
HOPX	755769971931858	-8519443629054730	0.8211929979334714	-1.03745e+16	3.23999e-10	1.0695e-06	0.8425832030401242	T1_vs_T0
TSPAN2	5534351919689490	-8401533615083960	0.8099615012556223	-1.03728e+16	3.29869e-11	1.0092e-06	0.9445041665365449	T1_vs_T0
GIPC1	3.14221e+16	8756693017638720	0.8461813552184487	1034848258430140	4.25171e-10	3.1535e-07	0.33138724836807626	T1_vs_T0
CST7	899441746223562	-8355624989060060	0.8119938520474577	-1.02903e+16	7.79684e-09	1.62398e-06	1.30109e+16	T1_vs_T0
PHLDA1	6119860552920530	3066089620836260	0.2990860629709332	1.02515e+16	1.16485e-08	2.00165e-06	1.53765e+16	T1_vs_T0
MINDY1	4.60392e+16	-8294115980693150	0.8097654504158939	-1.02426e+16	1.27736e-08	3.21906e-06	0.9531576142772293	T1_vs_T0
VSTM1	4922747874783840	-8309623708983010	0.8119315355280332	-1.02344e+16	1.39069e-09	3.45819e-07	0.9445041665365449	T1_vs_T0
USP31	29385587501437	8714570364196880	0.8537357823897539	1.02076e+16	1.83395e-08	1.27625e-05	0.30374975665088993	T1_vs_T0
CDKN2C	4420980435606830	-828674352491896	0.8118629442313411	-1.02071e+16	1.84344e-08	4.44164e-08	0.9535888930358876	T1_vs_T0
ARHGAP29	4.54416e+16	-825972514109068	0.813586918236065	-1.01522e+16	3.23862e-08	7.63721e-06	0.9535888930358876	T1_vs_T0
BTBD19	2.8358e+16	8599519925233300	0.8476441673118231	1.01452e+16	3.48063e-09	2.16095e-05	0.3152495787391781	T1_vs_T0
CENPE	4.7574e+16	-8129503622762880	0.8018762304050637	-1.01381e+16	3.74298e-09	8.6427e-07	0.9535888930358876	T1_vs_T0
NCK1-DT	2.72474e+16	8557297447073490	0.8441628502212211	1013702207439110	3.78461e-09	2.35153e-05	0.30374975665088993	T1_vs_T0
SMARCD3	5610346279304920	-8124318542870370	0.8045713972225131	-1.00977e+16	5.65544e-09	1.26187e-05	0.9666960526882012	T1_vs_T0
FAM117A	4525755736649340	-8191081163569610	0.8129134169475524	-1.00762e+16	7.03935e-09	1.53049e-05	0.9531576142772293	T1_vs_T0
CALCRL	4.89271e+16	-8110006545818040	0.8049617046784605	-1.0075e+16	7.12452e-09	1.71859e-05	0.8425832030401242	T1_vs_T0
PLK2	4326831249397580	-8181845053126480	0.8137609099307361	-1.00544e+16	8.78907e-09	2.08012e-06	0.8425832030401242	T1_vs_T0
SMAD1	4.00853e+16	-8223748887220000	0.8188438371199769	-1004312240554240	9.85057e-09	5.41391e-06	0.3152495787391781	T1_vs_T0
SLC39A3	2.68203e+16	8588915566735610	0.8561584303973048	1.00319e+16	1.10346e-07	5.48513e-05	0.34197656880301097	T1_vs_T0
SPDL1	2.66981e+16	8588751985089980	0.8563861179846365	1.00291e+16	1.13587e-07	5.48513e-05	0.34197656880301097	T1_vs_T0
HIST1H2AE	4.30368e+16	-8004975411493700	0.798443351773781	-1.00257e+16	1.17491e-07	2.33554e-06	0.9666960526882012	T1_vs_T0
NACC2	2954604721878820	-1.36084e+16	0.13612318254395012	-9997152077843040	1.56843e-08	2.39734e-05	1.21309e+16	T1_vs_T0
PLA2G4C	2571358024445400	8508821846442030	0.8521469924669522	9985157398501310	1.7702e-07	8.85782e-06	0.3152495787391781	T1_vs_T0
SMYD5	2.87008e+16	849011680855618	0.852178181716424	9962842267864350	2.21634e-07	0.000107688	0.3152495787391781	T1_vs_T0
HPGD	1.38939e+16	-9417260687560120	0.9452507653207114	-9962711518530180	2.21926e-08	3.4344e-05	1.17751e+16	T1_vs_T0
IER3	2.75561e+16	2072369731553270	0.20845980512613288	994133967600778	2.75102e-08	4.07544e-07	1.20921e+16	T1_vs_T0
CXCR1	5.4733e+16	-8054085113278360	0.8103629008275506	-9938862088890610	2.8203e-08	5.21211e-06	0.9531576142772293	T1_vs_T0
DZIP3	2647073728011710	8525859815727890	0.8580627982234772	9936172309742040	2.89747e-08	0.000144026	0.30374975665088993	T1_vs_T0
ZSCAN30	2.66685e+16	8508935604219880	0.8567536109413767	9931601682857810	3.03343e-07	0.00014866	0.30374975665088993	T1_vs_T0
FOLR3	5.78397e+16	-8068440984225460	0.8126492539753736	-9928565054057090	3.12723e-07	5.48513e-05	0.9535888930358876	T1_vs_T0
PCYOX1L	3995261656365550	-8101592468452780	0.8175445004832441	-9909665423306000	3.7791e-08	4.96939e-05	0.09455831056355343	T1_vs_T0
S1PR3	4.72426e+16	-8072295197320530	0.8151022228522653	-9903414530110550	4.023e-08	6.92575e-06	0.9445041665365449	T1_vs_T0
SLC16A1-AS1	2535344122387820	8524906525854240	0.8615352784651189	9895017347452	4.37535e-07	0.000191156	0.33138724836807626	T1_vs_T0
CAVIN2	4227712179101720	-7.95847e+16	0.8045218964167763	-9892169836672910	4.50163e-07	7.63231e-06	0.9445041665365449	T1_vs_T0
MTUS1	3.07529e+16	8444749219887490	0.854405553925083	9883771449158850	4.8955e-09	2.18951e-05	0.3152495787391781	T1_vs_T0
GDPD1	2.59517e+16	8445453353226460	0.8549140878667039	9878715853543460	5.14885e-07	2.18951e-05	0.33138724836807626	T1_vs_T0
AL392172.1	2902582010791500	842299066889506	0.8533838908003164	987010741554525	5.61045e-08	0.000228151	0.34197656880301097	T1_vs_T0
RRP9	2.55285e+16	8480720119757410	0.8595014726820476	9867022209157580	5.78567e-08	7.34861e-05	0.09455831056355343	T1_vs_T0
ALOX15B	498199647082701	-8142012020729070	0.8262484500798285	-985419339660175	6.57424e-08	0.000107688	0.9445041665365449	T1_vs_T0
ZNF155	2592891330357740	8390785283573330	0.8524666395923195	9842948561114490	7.35238e-08	3.19783e-05	0.30374975665088993	T1_vs_T0
THEM4	2.51358e+16	8478633156917520	0.8619881819379225	9836136196039080	7.86745e-08	3.19783e-05	0.33138724836807626	T1_vs_T0
URB1	2490098494377480	8503980927851400	0.8662183412104388	9817364194768820	9.47895e-08	3.68676e-05	0.33138724836807626	T1_vs_T0
GSDME	2865545937888280	8421988216871630	0.8581531839474563	9814084914456600	9.79224e-09	0.00111684	0.09455831056355343	T1_vs_T0
TDRD9	3815243472671960	-8051283710915330	0.8209753515108813	-9806973736907150	1.05072e-06	0.00118628	0.09455831056355343	T1_vs_T0
ZNF785	2.46592e+16	8446447482176330	0.8614401491379083	9805031133769620	1.07114e-06	3.98846e-05	0.34197656880301097	T1_vs_T0
VSIG10L	2.47528e+16	8488932905446810	0.8658105861040254	9804607429952210	1.07564e-06	0.00120227	0.09455831056355343	T1_vs_T0
YAE1	2430357440645220	8470784702693060	0.8649488730894093	9793393536010130	1.20193e-07	0.000442218	0.34197656880301097	T1_vs_T0
CCL4	2521169021458920	2622337490741950	0.26820579577140874	9777333421150110	1.40873e-07	0.000173737	1.19025e+16	T1_vs_T0
ACYP1	2.41034e+16	8460094516890090	0.8666548251547402	976178089746348	1.64245e-06	5.90245e-05	0.34197656880301097	T1_vs_T0
CEACAM4	4567962397699910	-7962753580218090	0.816930191883485	-9747165252712050	1.89691e-06	0.00026934	0.9666960526882012	T1_vs_T0
ANXA3	4648560950769500	-7.92579e+16	0.8140427243096775	-9736334839223640	2.11029e-06	3.26797e-05	0.8425832030401242	T1_vs_T0
MCRIP2	2686083377666080	831211660738145	0.8539432122601495	973380488075032	2.16346e-07	7.75276e-05	0.33138724836807626	T1_vs_T0
TUBGCP5	2.44761e+16	8434008910671530	0.8665284369534016	9733101132057920	2.17848e-06	0.00227564	0.09455831056355343	T1_vs_T0
ZNF496	2.45694e+16	827689849166487	0.8505345536605134	9731407684782370	2.21506e-07	7.84949e-05	0.33138724836807626	T1_vs_T0
PJA1	2513342133396140	8426876995165030	0.8662673740464196	9727801424405800	2.295e-06	8.03733e-05	0.33138724836807626	T1_vs_T0
MLXIPL	2.76241e+16	8392032793957890	0.8629377616259882	9724957195227180	2.36005e-06	8.76638e-05	0.30374975665088993	T1_vs_T0
GRASP	3782106495297190	-8035036648665360	0.8263467989118446	-9723564802630210	2.39255e-06	8.03733e-05	0.34197656880301097	T1_vs_T0
TCEAL9	1195659273782980	1.06298e+16	1.09352e+16	9720742141526770	2.45982e-07	3.19783e-05	1.02791e+16	T1_vs_T0
DGCR8	2.60743e+16	8371861557431600	0.8613253920736968	9719743124344440	2.48407e-07	8.76638e-05	0.3152495787391781	T1_vs_T0
TEX30	2.41183e+16	8439677862914330	0.8687301994428447	9714958531805470	2.60355e-07	9.43654e-06	0.30374975665088993	T1_vs_T0
MB21D2	2448722855207220	8299072763245830	0.8545649139631777	9711459747109900	2.6945e-06	8.76638e-05	0.34197656880301097	T1_vs_T0
NET1	3925145388092650	-7976855773771570	0.8232856437391931	-9689050008867330	3.35636e-06	0.00106939	0.34197656880301097	T1_vs_T0
CLUH	2483746580561910	8398444510670800	0.8699642775920811	9653780881574040	4.73761e-08	0.00160044	0.30374975665088993	T1_vs_T0
NHS	3641891816220730	-7.96333e+16	0.8254517215891494	-964723465638515	5.04991e-07	0.000158951	0.33138724836807626	T1_vs_T0
FAM117B	1.99075e+16	-2.21972e+16	0.23009275111338484	-9647072593672040	5.0579e-08	5.97644e-05	1.02812e+16	T1_vs_T0
ABLIM3	2547560344335450	8369392872281180	0.8676044224201683	9646553954779180	5.08353e-07	0.000158951	0.33138724836807626	T1_vs_T0
RAB37	3.78762e+16	-7883791862422530	0.8196015532147596	-961905432157808	6.64392e-07	0.00201805	0.33138724836807626	T1_vs_T0
LINC00937	3533566769699260	-7953210693053710	0.8273631465030009	-961272051658258	7.0657e-07	0.000223475	0.3152495787391781	T1_vs_T0
SIGIRR	3446443635003740	-7919150168657860	0.8245847863463347	-9603803392671050	7.70476e-06	0.0024823	0.30374975665088993	T1_vs_T0
PFKFB2	3417357056084520	-7869327876611370	0.8194855738154664	-9602765598389170	7.78276e-07	0.000248442	0.30374975665088993	T1_vs_T0
METTL1	2.51868e+16	8346676787295150	0.8696810410709799	9597399958284170	8.19865e-07	0.00249878	0.3152495787391781	T1_vs_T0
AC004988.1	2.66128e+16	8249944482732170	0.8605498414976733	9586829355954830	9.08335e-07	0.000839063	0.09455831056355343	T1_vs_T0
C19orf70	2462220983668760	8335209807906450	0.8700683273696638	957994854623078	9.70933e-07	0.0030164	0.30374975665088993	T1_vs_T0
PAQR7	4157774271397310	-7895468699168200	0.8245923635258751	-9574996141618330	1.01861e-05	0.00092563	0.09455831056355343	T1_vs_T0
TBC1D10C	3596924043377390	-7867690742528910	0.8234458368252051	-9554594110115110	1.24069e-05	0.00347102	0.33138724836807626	T1_vs_T0
PC	2.40363e+16	8181005089373950	0.8599352606309171	9513512776963830	1.84331e-06	5.37352e-05	0.3152495787391781	T1_vs_T0
RIPOR2	2353410739596340	-2.1735e+16	0.22851617591486767	-9511360260431870	1.88185e-06	0.00162586	1176260264315830	T1_vs_T0
ADAT2	2.33158e+16	833351227332419	0.876526849708243	950742384685426	1.95442e-05	5.37352e-05	0.33138724836807626	T1_vs_T0
EIF3J-DT	2.31028e+16	8378105193604360	0.88373438714983	9480343093386860	2.53448e-05	0.000663812	0.34197656880301097	T1_vs_T0
OTOA	5.41643e+16	9564906834142210	1.00936e+16	9476175594746800	2.63774e-05	0.000263379	0.9535888930358876	T1_vs_T0
ZNF232	2.31118e+16	8369573800899450	0.8835211838578167	9472974676571360	2.71986e-05	0.000766264	0.3152495787391781	T1_vs_T0
NAPRT	3380807103644830	-7.85274e+16	0.8290059384647605	-9472473645241840	2.73294e-06	0.0222968	0.09455831056355343	T1_vs_T0
MIR222HG	2.81545e+16	8309392507495680	0.8772659341751404	9471919726723100	2.74747e-09	7.96654e-05	0.30374975665088993	T1_vs_T0
AC079630.1	3433615188431150	-7865599502819840	0.8321930139399564	-9451652887087740	3.33522e-06	9.16524e-05	0.3152495787391781	T1_vs_T0
AC103691.1	2294166589167220	8286560334550050	0.8768565081797525	9450303735273570	3.37849e-06	0.000948023	0.30374975665088993	T1_vs_T0
PLAU	742036507935972	9763826177717890	1.0338e+16	9444601139153260	3.5676e-06	0.000345177	0.9666960526882012	T1_vs_T0
AURKA	317766753060095	-7875020446206210	0.8342977748620616	-9439100382963650	3.75994e-05	0.0295955	0.09455831056355343	T1_vs_T0
GPER1	3287785526895140	-7819225280759670	0.8287781522908856	-9434642140536620	3.92331e-06	0.000970019	0.34197656880301097	T1_vs_T0
SEMA4C	2354635392538330	8272096099644390	0.8775706131696724	942613161323468	4.25492e-06	0.0325742	0.09455831056355343	T1_vs_T0
HSD17B14	2386087961218790	8382197860496170	0.8906728062575432	9411085419478280	4.9104e-06	0.0370842	0.09455831056355343	T1_vs_T0
AC010969.2	2319909825093800	8328116939183980	0.8861412455615809	9398182265972900	5.55138e-05	0.0041366	0.09455831056355343	T1_vs_T0
MFSD4B	2.19056e+16	8268004995949390	0.8797887987294638	9397715688003220	5.57605e-06	0.0141141	0.33138724836807626	T1_vs_T0
APBA3	2.23583e+16	824378640410131	0.8776886218253604	93926094050945	5.85319e-06	0.0015626	0.30374975665088993	T1_vs_T0
EPHB6	3601755548804270	-7830911189144190	0.833928047643618	-9390391906437900	5.97774e-06	0.0043957	0.09455831056355343	T1_vs_T0
S1PR2	2678196879074160	8214607106766020	0.8748695552586696	9389522194925660	6.02731e-05	0.0151362	0.33138724836807626	T1_vs_T0
CLDN23	2381223117445520	8287078525326230	0.882926149346506	9385924894692360	6.23666e-07	0.0154991	0.33138724836807626	T1_vs_T0
AC092803.2	2.35753e+16	8322515368063770	0.8867531598471923	9385379996275320	6.269e-06	0.0154991	0.33138724836807626	T1_vs_T0
SPATA7	3141155451605610	-7473888568440470	0.7965436212754419	-9382899277346700	6.41831e-06	0.0015626	0.33138724836807626	T1_vs_T0
AL139384.1	3.29636e+16	-7769749783538820	0.8289265535003751	-9373266848225420	7.03216e-06	0.00164646	0.34197656880301097	T1_vs_T0
AC008074.2	3560477693358470	-7806323937182350	0.8328541902824921	-9372977921302830	7.05144e-06	0.000169092	0.33138724836807626	T1_vs_T0
MBOAT2	3399932687261520	-7736331409723920	0.825611783284192	-9370422717260230	7.22426e-06	0.0187589	0.30374975665088993	T1_vs_T0
HCAR3	3306005131212920	-7507912202162310	0.802422948798756	-9356552194078960	8.23811e-06	0.00571921	0.09455831056355343	T1_vs_T0
DONSON	2.1946e+16	8317075352355880	0.889993207963264	9345099802940500	9.18029e-06	0.0223026	0.3152495787391781	T1_vs_T0
CD1C	3641651421635400	-7726983041858450	0.8269014525892127	-9344502924337050	9.23221e-06	0.00632656	0.09455831056355343	T1_vs_T0
CETP	1.12303e+16	-9227832522429570	0.9876147798532537	-9343554501888580	9.31532e-06	0.000646752	1.30109e+16	T1_vs_T0
DLGAP1-AS2	237753752716314	8144467933558130	0.8718572807866458	9341515077111780	9.49653e-07	0.0227414	0.3152495787391781	T1_vs_T0
MMP8	2287038353529030	7998485763026850	0.856378537869326	933989516239761	9.64296e-06	0.0219134	0.34197656880301097	T1_vs_T0
TPPP3	3248763819085360	-7808031937300810	0.8384419444179092	-9312549293704000	1.248e-06	0.0303667	0.30374975665088993	T1_vs_T0
UBR5-AS1	3.09957e+16	-7767484866015050	0.8345154281843895	-930777862659095	0.000130534	0.0286115	0.34197656880301097	T1_vs_T0
PLCXD1	3313568905668430	-7651826957630000	0.8234162717431417	-9292780845138470	1.50309e-05	0.00322597	0.34197656880301097	T1_vs_T0
NEURL1	3854637771844570	-7734243726259170	0.8324934632108003	-9290455803015410	0.000153629	0.0325742	0.34197656880301097	T1_vs_T0
2001-09-01	329671621375708	-7.68501e+16	0.8273816470735098	-9288353317716910	0.000156694	0.00357366	0.3152495787391781	T1_vs_T0
MELTF	2.26903e+16	8224298134719850	0.8865334887735867	9276917610971680	0.000174452	0.00392527	0.3152495787391781	T1_vs_T0
ECM1	2586860997392250	8049621788238530	0.8684952922161054	926846911017633	1.88837e-05	0.00419265	0.3152495787391781	T1_vs_T0
FGA	2.22738e+16	8256205506164180	0.8914007158659787	9262058420206040	0.000200528	0.124914	0.09455831056355343	T1_vs_T0
PTDSS2	2250307319203890	818080173013885	0.8833511944654221	9261097716734990	0.000202341	0.0046011	0.30374975665088993	T1_vs_T0
TSPYL2	3.24851e+16	-7349990365619990	0.7944980619765126	-9251111761474970	2.2217e-05	0.0046011	0.33138724836807626	T1_vs_T0
AL357060.1	2.88214e+16	-7796998225071700	0.8428215827774524	-9251066162042630	2.22264e-07	0.00495751	0.30374975665088993	T1_vs_T0
WASF1	3.0046e+16	-7737103139564190	0.8364896202488563	-92494909109122	0.000225564	0.0499907	0.30374975665088993	T1_vs_T0
PARP3	2849841184818750	-7696183807910350	0.8333621069806936	-9235101696420960	0.000258041	0.0054409	0.3152495787391781	T1_vs_T0
AC104794.2	3331666169154330	-7688239512792500	0.8327747403985539	-9232075782117280	0.000265437	0.00519209	0.34197656880301097	T1_vs_T0
SGO2	2258132291636160	8262210121406360	0.8951190801101317	9230291594711410	2.69896e-05	0.000579695	0.30374975665088993	T1_vs_T0
PTP4A3	3412708224129910	-7746280569240830	0.8394464390937825	-9227843741410430	2.76134e-05	0.00550426	0.33138724836807626	T1_vs_T0
USP3	6553072779273920	-0.8865407448683528	0.09620000065829028	-921560019544504	0.000309542	0.00203602	1.19025e+16	T1_vs_T0
FKBP14	2245694526923050	8282417256270520	0.8995892501982093	9206887759547630	3.35717e-06	0.00632656	0.34197656880301097	T1_vs_T0
CCL3	2.99963e+16	2.52605e+16	0.2745673863991523	9200107027339810	3.57593e-05	0.0227414	1.19025e+16	T1_vs_T0
PDK2	3.17511e+16	-7664396545241240	0.8334203122148524	-9196315991954600	3.70432e-05	0.00776459	0.30374975665088993	T1_vs_T0
TNFSF14	3.27135e+16	-7.61398e+16	0.8290134665615684	-918439158112783	4.1386e-05	0.00852089	0.30374975665088993	T1_vs_T0
C19orf25	2088618206855930	8197944470177910	0.8928598536009161	9181669930746120	4.24457e-05	0.00785516	0.34197656880301097	T1_vs_T0
RARG	3.39233e+16	-7605515609747230	0.8289031542075089	-9175397115020820	4.49913e-05	0.000827669	0.34197656880301097	T1_vs_T0
MROH6	3.00968e+16	-7654700345579620	0.8347303184534672	-9170267541931080	4.71847e-05	0.00965761	0.30374975665088993	T1_vs_T0
BBS4	2070865323272130	8238266136059890	0.8997383133114016	9156291350692550	5.37115e-05	0.00970753	0.34197656880301097	T1_vs_T0
EEF2KMT	205215284915664	8210275705979970	0.8970106105280021	9152930422023890	5.54097e-05	0.107379	0.3152495787391781	T1_vs_T0
ZNF337	2082945416117230	8197470457814790	0.8962720578198128	9146185453728400	5.89794e-05	0.0331269	0.09455831056355343	T1_vs_T0
DNAAF1	3199184453692340	-7567425516327050	0.8281699275813458	-913752753426773	6.38964e-05	0.0353557	0.09455831056355343	T1_vs_T0
CNPY4	2.94733e+16	-7654870764662320	0.8378515013106705	-9136309659513210	6.46198e-05	0.124914	0.30374975665088993	T1_vs_T0
ACSS1	3.06278e+16	-7650055835158450	0.8378348249921208	-9130744637202680	6.80297e-06	0.011946	0.34197656880301097	T1_vs_T0
SPRY1	2.99951e+16	-7707559114887690	0.8444532033922294	-9127277963924910	7.02432e-06	0.12265	0.34197656880301097	T1_vs_T0
MMP9	4010591218098940	-7.59292e+16	0.832884571761209	-911641723552191	7.76489e-05	0.00415263	0.09455831056355343	T1_vs_T0
MMS22L	2.85675e+16	-7679334969228080	0.8424575754638205	-9115396659588670	7.83832e-05	0.133839	0.34197656880301097	T1_vs_T0
C5orf30	329476116394086	-7557766314964850	0.8293097875855497	-9113321014778450	7.9898e-05	0.00424922	0.09455831056355343	T1_vs_T0
CAD	2.02465e+16	8202428704201950	0.9005083886512029	9108664402879900	8.34023e-05	0.0153634	0.3152495787391781	T1_vs_T0
TBL2	2921635543424230	2.0669e+16	0.22702764610603318	9104161001525410	8.69358e-05	0.0481073	1.23222e+16	T1_vs_T0
PRAG1	2.07601e+16	8182977317310020	0.899423402563271	9098025795180910	9.19887e-05	0.155353	0.34197656880301097	T1_vs_T0
CYP2U1	3538718273159850	-7519411499857390	0.8272632911496364	-908950219392398	9.94935e-05	0.0167115	0.34197656880301097	T1_vs_T0
PER2	2.9141e+16	-7695564323795040	0.8467611682501104	-9088234808521570	0.00010066	0.182417	0.3152495787391781	T1_vs_T0
CHEK2	2193744989923170	820321429291871	0.9031777542277619	9082613311188830	0.00105999	0.191059	0.3152495787391781	T1_vs_T0
HAUS4	2860876952073150	-7626900510139020	0.8403705030461637	-9075640425851610	0.00113011	0.210279	0.30374975665088993	T1_vs_T0
ARSK	2.10652e+16	813851489602247	0.8968456797814293	907459898564256	0.000114097	0.0579676	0.09455831056355343	T1_vs_T0
MAP4K1	2.91951e+16	-7618409003614640	0.8401160271479001	-9068281948480720	0.000120908	0.215614	0.3152495787391781	T1_vs_T0
ZNF366	2.87652e+16	-7677682449015140	0.8468415540124542	-906625615221314	0.00123177	0.224395	0.30374975665088993	T1_vs_T0
ZFP36L1	1.02767e+16	1.54362e+16	0.170356014425537	9061127240641	0.00129109	0.00703079	1176260264315830	T1_vs_T0
PPAT	2.0732e+16	8193836716252800	0.9043024721186799	9060946938534350	1.29323e-05	0.218229	0.33138724836807626	T1_vs_T0
AC083862.2	2169756752232410	818828926071193	0.903785457215812	9059992275087770	0.0013046	0.236425	0.30374975665088993	T1_vs_T0
DDIAS	2.88665e+16	-7420244723190930	0.8203663363873103	-904503804467142	0.00149613	0.269731	0.30374975665088993	T1_vs_T0
CH25H	8495674071149160	-8977711188292410	0.993656402516338	-9035025754936250	0.000163964	0.00980159	1.02791e+16	T1_vs_T0
SVIP	2.10362e+16	813504486048797	0.900949064899052	9029417064103910	0.000172589	0.281878	0.33138724836807626	T1_vs_T0
ANKRD34B	3459006490872840	-7522979450501070	0.8333635583446491	-9027247922196560	0.00176043	0.028045	0.34197656880301097	T1_vs_T0
SERPINB10	4664659213973240	-7561986717615000	0.8378120153809195	-902587523070658	1.78265e-05	0.11355	0.9535888930358876	T1_vs_T0
CMTM2	4.00505e+16	-7460757839654690	0.8266246591835346	-9025568928736970	0.000178764	0.281878	0.34197656880301097	T1_vs_T0
ZNF614	2.04352e+16	8180428872115420	0.9066886068471959	9022313515729520	0.00184158	0.323627	0.30374975665088993	T1_vs_T0
PTGR1	2.1082e+16	8042842189988900	0.8921203195536889	9015423159526940	0.00196112	0.341186	0.30374975665088993	T1_vs_T0
SYTL1	2.86178e+16	-7559814965760890	0.8386689406930019	-9014063355576430	0.0019856	0.343727	0.30374975665088993	T1_vs_T0
KIAA0753	273818491212019	-7622555166182070	0.8457600828987571	-9012668391793250	0.00201103	0.0315493	0.34197656880301097	T1_vs_T0
LAT	1999632654238810	8160434069815350	0.9073661817216225	8993540021881650	0.00239393	0.395361	0.3152495787391781	T1_vs_T0
COMTD1	2782443920827500	-7583674531480160	0.8432930557082537	-8992928946996820	0.00240728	0.0395618	0.3152495787391781	T1_vs_T0
MCM4	2869102663299150	-7570623786403810	0.8420326696860544	-8990890803828860	0.00245235	0.0399829	0.3152495787391781	T1_vs_T0
DTYMK	1.9724e+16	8155640826436900	0.907123313910415	8990663894724160	0.00245741	0.0399829	0.3152495787391781	T1_vs_T0
PLAC8	2.11142e+16	-2.25925e+16	0.25139970254097316	-8986698027305930	0.00254769	0.124914	1.20921e+16	T1_vs_T0
SSX2IP	2798367354131700	-7.59532e+16	0.8452386297559303	-8986006954025460	0.00256376	1.21939	0.09455831056355343	T1_vs_T0
DEPTOR	3176805215571990	-7283922780794460	0.8110041061732515	-8981363627323520	0.000267431	0.00424922	0.3152495787391781	T1_vs_T0
GLMN	2.05561e+16	8100634383693330	0.9019496972623334	8981248520046070	0.000267711	0.435282	0.30374975665088993	T1_vs_T0
DDX31	2.04504e+16	8141023023421070	0.9065845181003908	8979883133763790	2.71055e-05	0.428647	0.3152495787391781	T1_vs_T0
TMPO-AS1	2.61677e+16	-7622421764244610	0.8489184186245506	-8978980308372560	0.00273288	0.043015	0.3152495787391781	T1_vs_T0
TRIM7	3.00317e+16	-7.58893e+16	0.8454320755206305	-8976396064303560	0.000279781	0.00415263	0.34197656880301097	T1_vs_T0
BLNK	2.03687e+16	81227834426269	0.9050426624804346	8975028227249450	0.000283279	0.0441729	0.3152495787391781	T1_vs_T0
TUBA1C	733660868051291	2005071332345110	0.22356608566031294	8968584507900840	0.00300349	0.117968	1.53765e+16	T1_vs_T0
ATAD5	3.1085e+16	-7609519167400760	0.8489523317033268	-8963423366931710	0.00314751	1.46585	0.09455831056355343	T1_vs_T0
TSPAN32	2718479734307830	-7569480307122830	0.8452689487876918	-8955114603439760	0.000339383	1.55466	0.09455831056355343	T1_vs_T0
TSPAN17	2.05822e+16	8075279394423140	0.9019975197184925	8952662527213360	0.000347009	0.0556416	0.30374975665088993	T1_vs_T0
SLC2A8	2.04457e+16	8027407173484980	0.8971309424681131	8947865683242000	0.00362422	0.0575822	0.30374975665088993	T1_vs_T0
SLC6A12	2.61396e+16	-7482652445442020	0.8370963401809927	-8938818731215770	0.000393352	0.0593008	0.3152495787391781	T1_vs_T0
PRAF2	1.95812e+16	81707293561042	0.9141039460836243	893851228966987	0.00394445	0.0593008	0.3152495787391781	T1_vs_T0
SLC35E2A	2.88582e+16	-7611576710312740	0.8522339642561553	-8931322887320330	0.00420945	0.0588668	0.34197656880301097	T1_vs_T0
TMEM158	9239354711856010	1011379612966580	1.13244e+16	8930974972419660	0.000422271	0.0222315	1.05658e+16	T1_vs_T0
TRMT61B	1956364663143370	8156990914185910	0.914634474151782	8918306869802360	0.000473471	0.00728959	0.30374975665088993	T1_vs_T0
RASL11A	2.92885e+16	-7476371229196860	0.8394449688232197	-8906326807435220	0.000527513	0.0724583	0.34197656880301097	T1_vs_T0
LRRC37A2	280763505340031	-7508527448697360	0.8432461420035424	-8904312839021340	0.000537178	0.0793362	0.3152495787391781	T1_vs_T0
GTF2H2C	1.94151e+16	8115071356069660	0.9115524867977451	8902472949832700	0.00054616	0.0833495	0.30374975665088993	T1_vs_T0
USP45	1.96144e+16	810180709325568	0.9115131747572424	8888304982989830	0.000620482	2.66741	0.09455831056355343	T1_vs_T0
MGAM	3206126824381650	-7478327616733580	0.8417275221530356	-8884499342025720	0.000642093	0.0967172	0.30374975665088993	T1_vs_T0
TRIM39	2645978758067170	-7555168934893150	0.8511505276498209	-8876419257771390	0.000690472	0.0927803	0.34197656880301097	T1_vs_T0
CD226	2.73007e+16	-7.60207e+16	0.8574622621870299	-886578090911095	0.000759697	0.319222	0.09455831056355343	T1_vs_T0
AIFM2	2033770492392130	8102350245032060	0.9139956932181588	8864757575064570	7.66707e-05	1.054	0.33138724836807626	T1_vs_T0
GALNT3	2.50501e+16	-7591986872920640	0.857099096517204	-8857770243569790	0.000816307	1.11737	0.33138724836807626	T1_vs_T0
ALDH18A1	1929664430241450	8105624776707410	0.9154817417371978	8853944767184930	0.000844792	0.348429	0.09455831056355343	T1_vs_T0
AC004918.1	2048043987968490	8039134632387080	0.9087455709461887	8846408598191800	0.000903809	1.32011	0.30374975665088993	T1_vs_T0
MPP1	1.70695e+16	1.10003e+16	0.12439594921574129	884297029008418	0.00093207	0.0399829	1.19025e+16	T1_vs_T0
SIGLEC12	2.0225e+16	8045493355425970	0.9100964059336892	8840264946626080	0.000954919	3.85821	0.09455831056355343	T1_vs_T0
CD22	2.03498e+16	8045227544597440	0.910294324822765	8838050864662760	0.000974029	1.27555	0.34197656880301097	T1_vs_T0
SLC17A9	2.17505e+16	8003784482675470	0.9057799773822209	8836345119713360	0.000989009	0.12897	0.34197656880301097	T1_vs_T0
AC022098.1	1.9265e+16	8041804249772680	0.91008552582456	8836317051066830	9.89258e-05	1.32011	0.33138724836807626	T1_vs_T0
F8	260044814083468	-7534430513619590	0.8530234885518536	-8832617875986640	0.0102254	4.11121	0.09455831056355343	T1_vs_T0
RAB11FIP3	1.93065e+16	8030603251625150	0.9101684562582946	8823205414785510	0.0111229	1.53459	0.3152495787391781	T1_vs_T0
S100B	2.95732e+16	-732457255245933	0.8303753623782416	-8820797056744720	0.0113648	0.150398	0.33138724836807626	T1_vs_T0
CLN6	1.92624e+16	8048961719780030	0.9127884976669021	8817992054406110	0.0116531	1.53459	0.33138724836807626	T1_vs_T0
TRIM62	2513718223221330	-752824732837394	0.8539904837000105	-8815376133650750	0.0119284	1.68036	0.30374975665088993	T1_vs_T0
C9orf16	2596251478044780	-7481691478339340	0.8493196362264098	-8809040977294550	0.0126221	1.70632	0.3152495787391781	T1_vs_T0
L3HYPDH	1.88114e+16	8077174381343310	0.917154631074395	8806774896705650	0.0128798	0.161812	0.34197656880301097	T1_vs_T0
DOCK4	4743041618507740	1723486808494110	0.19579119689183364	8802677729409180	0.013359	0.0549181	1.19025e+16	T1_vs_T0
AFDN	1937844016212370	807114012544119	0.9172455828950608	8799322968628110	0.00137644	1.70842	0.34197656880301097	T1_vs_T0
CTSL	1.05093e+16	3565062145246680	0.40536757272162777	8794640679595910	0.00143506	0.0575822	1206387248368070	T1_vs_T0
ANKRD36	1.86062e+16	8071160670700750	0.9178368495667463	8793676865894680	0.0144743	0.184653	0.33138724836807626	T1_vs_T0
ZSWIM9	1.8771e+16	8055616286761380	0.9169597294642797	8785136389215000	0.0156175	2.1564	0.30374975665088993	T1_vs_T0
BCORL1	2.66055e+16	-7466383529399760	0.8511790043647116	-877181355638864	0.0175811	2.41638	0.30374975665088993	T1_vs_T0
SH3BP5	9961075958281040	-1.92026e+16	0.2189892972743617	-8768725048316480	0.0180701	0.0713537	1194894142393610	T1_vs_T0
TRIP10	4577391213677820	928945186532896	1059742724669080	8765761395747900	0.00185519	0.0898299	0.9531576142772293	T1_vs_T0
FGG	2027979212949980	8023407767918100	0.9157050162783462	8762000453516390	0.00191816	0.0259698	0.30374975665088993	T1_vs_T0
PTTG1	2615495534024460	-7491240499616310	0.8550050799065967	-8761632738409790	0.0192442	2.41638	0.33138724836807626	T1_vs_T0
NUP35	1.90332e+16	8083785925885630	0.9227471921126417	8760564101395630	0.0194276	0.726242	0.09455831056355343	T1_vs_T0
PECR	2.612e+16	-7449943659207120	0.8504382615909828	-876012286332217	0.0195038	2.55422	0.3152495787391781	T1_vs_T0
TMEM106C	1.91378e+16	8060560564861570	0.9203065190959638	8758560759495250	0.00197759	2.66707e-05	0.30374975665088993	T1_vs_T0
ST6GALNAC4	1945902372662680	7940248227805330	0.9066783363597456	8757514004012610	0.0199604	0.249647	0.33138724836807626	T1_vs_T0
CITED4	2.65576e+16	-742323296830136	0.8487360197729649	-8746221198773980	0.00220616	2.92991	0.30374975665088993	T1_vs_T0
ZBTB49	2.51051e+16	-7486292084271170	0.8561199530845235	-8744442945522680	0.0224119	2.66741	0.34197656880301097	T1_vs_T0
SNED1	3.20287e+16	-7110055081670790	0.8134375811520773	-8740750669032	0.0231567	0.0295189	0.3152495787391781	T1_vs_T0
FBXO41	2489393554193930	-7477908362150070	0.8555444009693406	-8740526328823520	0.00232027	0.855914	0.09455831056355343	T1_vs_T0
PRIMPOL	2551157179202510	-7465794267887670	0.8547225391392873	-8734757685699720	0.000244179	2.89138	0.34197656880301097	T1_vs_T0
AC006333.2	1941845824999420	8016118510992720	0.9183169409822852	8729141490538350	0.00256613	3.00409	0.34197656880301097	T1_vs_T0
ZDHHC8	1926635832322800	804440907825777	0.9216683699109719	872809498609008	0.0258998	3.11709	0.33138724836807626	T1_vs_T0
KATNB1	2518538518093840	-7450589359435360	0.8543504635407774	-872076469480344	0.0276329	0.999737	0.09455831056355343	T1_vs_T0
PIGU	2.00734e+16	7980053460676480	0.9150756745393368	8720648666236010	0.0276612	3.43469	0.3152495787391781	T1_vs_T0
AF111167.2	2481875252060800	-7495979053170620	0.8596202539604108	-8720105207660500	0.0277943	3.54251	0.30374975665088993	T1_vs_T0
AC008759.3	2.79114e+16	-7403770080719240	0.849192629933124	-8718599078400280	0.00281665	0.357685	0.30374975665088993	T1_vs_T0
CCDC57	1998130108089980	7873709851262950	0.9032070098482855	8717503036856990	0.0284404	3.5985	0.30374975665088993	T1_vs_T0
VPS51	2.55019e+16	-7461758891819370	0.8560338519778872	-8716663335893540	0.0286521	3.42249	0.33138724836807626	T1_vs_T0
GSPT2	1.83214e+16	8037954909449290	0.9222234383595751	8715843227479640	0.00288602	0.34345	0.33138724836807626	T1_vs_T0
KCNMB4	2.80316e+16	-7.32726e+16	0.841082647176804	-871169480134219	0.0299365	3.43469	0.34197656880301097	T1_vs_T0
NUDT16	8946866296512940	-1.74896e+16	0.20077131741453544	-8711211936951400	0.00300643	1.13642	1194894142393610	T1_vs_T0
MYO15B	2.5623e+16	-7481336851858010	0.8591318215105204	-8708019729387240	0.0309229	0.351358	0.34197656880301097	T1_vs_T0
AL139260.1	2.01938e+16	7.95269e+16	0.9136218071272674	8704571705825920	0.0318776	3.85821	0.3152495787391781	T1_vs_T0
MAGEF1	2691956578121990	-7369351505737700	0.846758761473708	-8703011815209330	0.0032319	11.4316	0.09455831056355343	T1_vs_T0
PWWP2B	2.36909e+16	-7512733813686400	0.8634760390865274	-8700570106883490	0.0330221	11.5768	0.09455831056355343	T1_vs_T0
ZNF576	1.85823e+16	8024015654846700	0.9225196970954731	8697934233935690	0.0033798	11.8053	0.09455831056355343	T1_vs_T0
GNPDA2	1882071883673100	8064773564581730	0.927449927154432	8695643105311120	0.00344871	4.14411	0.3152495787391781	T1_vs_T0
ZSCAN16	2.39756e+16	-7475220877481450	0.8597793053145018	-8694348458116310	0.00348826	0.432355	0.30374975665088993	T1_vs_T0
NAIF1	2.51274e+16	-7426992670270670	0.8543033342091139	-8693624820212530	0.00351056	4.33156	0.30374975665088993	T1_vs_T0
RHBDD3	1856429708166560	8027274333075650	0.9240984073362967	8686601198907140	0.0373444	0.459153	0.30374975665088993	T1_vs_T0
HLA-DQB2	2.88981e+16	-7183485398400900	0.8275172749687706	-8680767901397580	0.00393106	0.432355	0.34197656880301097	T1_vs_T0
GDF15	5403900320433730	9250022885337170	1.06613e+16	8676297393345390	0.0408862	0.204326	0.8425832030401242	T1_vs_T0
CTPS2	2508772740845850	-747989078895081	0.8621976746758883	-8675378058474350	0.00412179	0.462877	0.33138724836807626	T1_vs_T0
AC005332.4	1.865e+16	7960132148095050	0.9178320864622147	8672754271184170	0.0421792	0.47201	0.33138724836807626	T1_vs_T0
SELL	2699640715168570	-2866077725628550	0.3306605076332847	-8667735213202850	0.004408	1.57624	1206387248368070	T1_vs_T0
CDK2AP1	2.61286e+16	-7.40469e+16	0.8546813213646319	-866368951178623	0.0456736	0.509328	0.33138724836807626	T1_vs_T0
AMY2B	2436466725991710	-743635762059	0.8583393049326316	-8663657341397940	0.000456865	0.550058	0.30374975665088993	T1_vs_T0
P4HA2	2041039082216560	7901769434447890	0.912165626133857	8662647668427190	0.00460931	0.536566	0.3152495787391781	T1_vs_T0
NPRL3	1828915158137660	8059688595972710	0.9308768070035052	8658168874049910	0.00479403	0.55422	0.3152495787391781	T1_vs_T0
SPATA2	244246392942049	-7409761147035250	0.8559603062746011	-8656664441935140	0.0048577	0.523102	0.34197656880301097	T1_vs_T0
S1PR4	267896404123969	-7329244600130160	0.8466807570551478	-8656444048193690	0.0048671	0.558813	0.3152495787391781	T1_vs_T0
AC006033.2	1.8528e+16	8033585929322020	0.9284411646532366	865276792452701	0.0502652	0.594892	0.30374975665088993	T1_vs_T0
SPARC	2.75516e+16	-7353416701169680	0.8502848852839634	-8648179955255720	0.00523273	0.555741	0.34197656880301097	T1_vs_T0
LINC02158	2430683276412690	-7413097799398510	0.857985605123725	-864011908256843	0.00561545	0.592317	0.34197656880301097	T1_vs_T0
AL691432.2	2433436809278940	-7.41867e+16	0.8589278510130467	-8637125179270200	0.0576452	19.1191	0.09455831056355343	T1_vs_T0
SERPINH1	1850459434107610	8037500701152490	0.9306799716051741	8636159524621500	0.0581343	0.658446	0.3152495787391781	T1_vs_T0
TSEN54	1.89115e+16	803876993983914	0.9308823615744906	863564535291269	0.00583964	0.631339	0.33138724836807626	T1_vs_T0
POLR1E	2422294501418060	-7405524371244920	0.8585903418292642	-8625212759168860	0.00639736	0.741989	0.30374975665088993	T1_vs_T0
B3GLCT	1866096790275550	8031821219727950	0.9319203966759847	8618570049948690	0.0677954	0.705475	0.34197656880301097	T1_vs_T0
CNRIP1	2.0466e+16	7883588428731640	0.9155439106516635	86108250374581	0.00725366	0.744781	0.34197656880301097	T1_vs_T0
ZNF180	2321585161675590	-7422111095640940	0.863062648272038	-8599736195861280	0.00798995	0.843792	0.33138724836807626	T1_vs_T0
CD79B	2.51776e+16	-7297570618434810	0.8487819496148574	-8597697702862500	0.00813312	0.896939	0.3152495787391781	T1_vs_T0
IMMP1L	1.80887e+16	8033510566917180	0.9348152720904337	85936877656616	0.00842217	0.954561	0.30374975665088993	T1_vs_T0
RAB3IP	2.3556e+16	-7411374592461480	0.8626508444100284	-8591395511274510	0.00859193	0.89844	0.33138724836807626	T1_vs_T0
MEMO1	1834054038673350	8025666164569010	0.934210064016856	8590858173868060	0.00863221	0.899702	0.33138724836807626	T1_vs_T0
COG8	2350147401799620	-7414436993595260	0.8638154784657026	-85833574165222	0.00921435	0.999737	0.3152495787391781	T1_vs_T0
PEX10	1.81143e+16	802029150108081	0.9344257569519453	8583123315481620	0.00923313	10.3301	0.30374975665088993	T1_vs_T0
NUDT14	1.81607e+16	7985900318683040	0.9311341079788898	8576530759910780	0.00977775	10.9044	0.30374975665088993	T1_vs_T0
EMC9	1.83097e+16	800580172913074	0.9347125823028409	8564987655784980	0.0108087	11.0136	0.33138724836807626	T1_vs_T0
LDLRAP1	1.81239e+16	7.96429e+16	0.9300363908751363	8563415279085440	0.109572	11.5768	0.3152495787391781	T1_vs_T0
LSS	1.79266e+16	8017226769580740	0.936309141745414	8.56259e+16	0.110364	35.3458	0.09455831056355343	T1_vs_T0
FKBP9	2.44972e+16	-7276282425213670	0.8501083549352151	-855924116375516	0.113613	11.8659	0.3152495787391781	T1_vs_T0
IER3-AS1	1.8716e+16	7927413477338750	0.926280346120249	8558330650696560	0.114514	11.2711	0.34197656880301097	T1_vs_T0
CENPN	2.02326e+16	7949780594881360	0.929032900219051	8557049586733610	0.115793	11.5768	0.33138724836807626	T1_vs_T0
ZNF671	2.2879e+16	-742131209869225	0.8679429861689228	-855046036082361	0.122599	12.7251	0.3152495787391781	T1_vs_T0
EHD3	2436097957904350	-7361330803931840	0.8614675764105866	-8545104894839750	0.12842	1.27196	0.33138724836807626	T1_vs_T0
ERP27	2.47163e+16	-7349519709402850	0.8601108035234009	-8544852220546370	0.128701	13.6947	0.30374975665088993	T1_vs_T0
FBXW8	2458045715544580	-7378335780904460	0.8639050110088509	-8540679457673470	0.133435	12.7281	0.34197656880301097	T1_vs_T0
AGAP2	2.26509e+16	-7404828119197660	0.8670879107890395	-853988162798783	0.134359	13.1446	0.33138724836807626	T1_vs_T0
PIR	1935650320455820	7931410669763850	0.9289728607808408	8537828180574800	0.136768	1.30059	0.34197656880301097	T1_vs_T0
LZTFL1	2.45e+16	-737106062322846	0.8634945348254884	-8536314158280270	0.138571	1.41207	0.3152495787391781	T1_vs_T0
HCAR2	2.87294e+16	-7246479984436940	0.848953540700991	-8535779211726280	0.139214	14.6787	0.30374975665088993	T1_vs_T0
CEP97	2427092011802610	-736335708224402	0.8630885898163568	-8531403576787810	0.144583	15.1529	0.30374975665088993	T1_vs_T0
CDK5	2.32859e+16	-7368756096566970	0.8639428111695733	-8529217445066090	0.00147341	13.8831	0.34197656880301097	T1_vs_T0
ASB16-AS1	2354186934134740	-7.35411e+16	0.8633189429332466	-851841791799389	0.161748	1.51025	0.34197656880301097	T1_vs_T0
KNSTRN	2.30642e+16	-7374606245739760	0.8659204505295309	-8516493912610580	0.164456	15.7509	0.33138724836807626	T1_vs_T0
GTPBP6	1.81471e+16	7960686705143920	0.9361939331379188	8503245346251520	0.184363	18.3956	0.3152495787391781	T1_vs_T0
AL355816.2	1828732413015000	7.98727e+16	0.9394156442019204	8502383882378370	0.0185736	17.1865	0.34197656880301097	T1_vs_T0
LRFN1	2.33347e+16	-7343551606030790	0.8637831910940992	-8501614388593490	0.186972	17.8004	0.33138724836807626	T1_vs_T0
CLEC12B	2.54538e+16	-7265471577955920	0.8561144553182145	-8486565707216540	0.0212833	20.0234	0.33138724836807626	T1_vs_T0
ZNF230	2.27144e+16	-7365028215141730	0.8692518660816573	-8472835667688820	0.23949	7.2543	0.09455831056355343	T1_vs_T0
CES1	2450958093863120	-1709743837502410	0.201855031905192	-84701571289313	0.245062	0.716473	1.21309e+16	T1_vs_T0
SLC28A3	2.70356e+16	-7269831387764700	0.8585141934944274	-8467922187953780	0.249809	7.4458	0.09455831056355343	T1_vs_T0
NOCT	2.27507e+16	-7.35414e+16	0.8691603055887029	-8461197260570700	0.264646	0.769604	0.09455831056355343	T1_vs_T0
ALPL	3446150253599290	-7.05826e+16	0.8342096210017478	-8461014693666070	0.265061	0.769604	0.09455831056355343	T1_vs_T0
JAG1	2.23874e+16	-7367087941219580	0.8710162512983594	-8458037298658910	0.271915	24.7168	0.34197656880301097	T1_vs_T0
RPL39L	1.76462e+16	7989196206025920	0.9449121248293192	845496210292468	0.0279178	2.84829	0.30374975665088993	T1_vs_T0
PMM1	2.29426e+16	-7318641924912070	0.8656364850702504	-845463661841626	0.0279958	2.84829	0.30374975665088993	T1_vs_T0
SWSAP1	2.31944e+16	-7313453403147820	0.866698102738184	-8438294003462360	0.0322003	2.90137	0.34197656880301097	T1_vs_T0
SPHK1	6.04528e+16	9502892864129130	1.12624e+16	8437684925869960	0.323685	11.3941	0.9531576142772293	T1_vs_T0
ZFAT	2.31152e+16	-7329871906416070	0.8690717774089416	-8434138694814610	0.0333651	2.99758	0.34197656880301097	T1_vs_T0
SLC15A2	173459107033385	7982742085838820	0.9465475775618406	843353495912073	0.0335377	0.945027	0.09455831056355343	T1_vs_T0
ZNF649	1.74515e+16	7993439201901260	0.947827083160595	8433436165641720	0.335661	0.945027	0.09455831056355343	T1_vs_T0
MYO7B	2.24894e+16	-726264359252254	0.8613491808627535	-8431706622450200	0.34066	34.1594	0.30374975665088993	T1_vs_T0
TBCCD1	1.75899e+16	797855024486553	0.9466475110035129	8428216577052740	0.350973	35.0924	0.30374975665088993	T1_vs_T0
JDP2	1.20045e+16	-1.28076e+16	0.15196514391876906	-842801063239289	0.351591	10.1908	1176260264315830	T1_vs_T0
VILL	2.18947e+16	-7353039872773630	0.8725096221894698	-8427459922243560	0.0353249	34.1594	0.3152495787391781	T1_vs_T0
TOE1	2.32146e+16	-7283893722454670	0.8653050443264979	-8417717855931390	0.383889	106.472	0.09455831056355343	T1_vs_T0
MPST	2.25584e+16	-7302534900796430	0.8677486175791239	-8415495862349290	0.391236	3.7369	0.3152495787391781	T1_vs_T0
NOTCH2NLA	2.24746e+16	-7349611719243100	0.873681747947107	-8412229895511170	0.0402288	35.5228	0.34197656880301097	T1_vs_T0
TRNP1	2493297871221670	-7.33979e+16	0.8731400874383672	-8406201544864470	0.0423503	116.304	0.09455831056355343	T1_vs_T0
SETD9	2.16696e+16	-736312189931246	0.8763193028763342	-8402327639188770	0.0437715	4.15715	0.3152495787391781	T1_vs_T0
ZNF567	2.22637e+16	-7333484825350540	0.8730582737873908	-8399765566091420	0.0447371	42.3686	0.3152495787391781	T1_vs_T0
STN1	232115185295278	-7251136857629220	0.8644207911782968	-8388434118694850	0.049266	4.289	0.34197656880301097	T1_vs_T0
ZNF184	2.26593e+16	-7294085792035550	0.8697103880545235	-8386798516172570	0.049956	135.199	0.09455831056355343	T1_vs_T0
C9orf40	1771300349175990	7.94699e+16	0.9476568855816396	8385935567275450	0.0503239	4.89113	0.30374975665088993	T1_vs_T0
PLEKHG3	2699201039370300	-7195532420141430	0.8582958228985439	-8383510938969100	0.0513719	4.82433	0.3152495787391781	T1_vs_T0
NPIPB15	1799739436185030	7932691102099870	0.9462308066781382	8383463153084790	0.0513928	4.46159	0.34197656880301097	T1_vs_T0
FLJ37453	2.28821e+16	-72724355250514	0.8677543245046516	-8380753998780460	0.525897	1.413	0.09455831056355343	T1_vs_T0
CLEC4G	2.28687e+16	-7256902881937070	0.8664451895532976	-8375489839903690	0.00549946	0.530068	0.30374975665088993	T1_vs_T0
NFKBIL1	2.24962e+16	-7295089137212870	0.8715445114926383	-8370300129271700	0.0574717	0.494763	0.34197656880301097	T1_vs_T0
MSANTD2	1809273199735030	7929202372208680	0.94749965826186755	8368554334630940	0.0583294	5.00752	0.34197656880301097	T1_vs_T0
DHX35	2.2005e+16	-7334551342271350	0.8769030068368121	-8364153486859100	0.0605481	5.80379	0.30374975665088993	T1_vs_T0
PGGHG	2.36675e+16	-7215813318928100	0.8629843157102995	-8361465194172110	0.0619441	57.3681	0.3152495787391781	T1_vs_T0
LINC01506	2.17786e+16	-7325848959013230	0.8766335549265918	-8356797338913960	0.00644439	16.8689	0.09455831056355343	T1_vs_T0
PAK4	1.76161e+16	7911528785328690	0.947283620461209	8351805746917450	0.00672272	5.89036	0.33138724836807626	T1_vs_T0
URB2	1.73354e+16	7918113962564940	0.9486237961141019	8346948490012930	0.0700492	182.083	0.09455831056355343	T1_vs_T0
BARD1	2.27513e+16	-7.29896e+16	0.8748499641940819	-8343101952069990	0.0723667	61.275	0.34197656880301097	T1_vs_T0
CAPN10	1.71843e+16	7963498923884450	0.9545723417278761	834247817139735	0.0727496	6.66391	0.3152495787391781	T1_vs_T0
BRAT1	1695964844576610	7943019111864220	0.9522157695935402	8341616853557000	0.0732816	0.694779	0.30374975665088993	T1_vs_T0
SERPINB2	421702924438792	2.12768e+16	0.2552230633920504	8336560275809620	0.0764828	19.7146	1213093225814250	T1_vs_T0
FRS3	2275843776188650	-7.25629e+16	0.8711580397364529	-8329475792121870	0.0812011	7.4746	0.30374975665088993	T1_vs_T0
CATSPER2	1.75722e+16	7938048973764020	0.9535020125650251	8325151776460120	0.0842208	7.25965	0.33138724836807626	T1_vs_T0
AC103706.1	2180774971131620	-7299612204333380	0.8768201838773203	-8325095998650850	0.0842604	7.4746	0.3152495787391781	T1_vs_T0
SFI1	1.76931e+16	7885027278483530	0.9472527680669944	832410054031731	0.00849715	0.769604	0.30374975665088993	T1_vs_T0
ZNF268	2.22009e+16	-7.2779e+16	0.874363745734364	-832365470464552	0.0852918	7.30812	0.33138724836807626	T1_vs_T0
TMEM38A	2.50103e+16	-7134147720429040	0.8571172012472612	-8323421476138340	0.0854599	7.30812	0.33138724836807626	T1_vs_T0
AC139887.2	2.04244e+16	7674052472447010	0.9223976318592841	8319679287313830	0.0882016	7.30812	0.34197656880301097	T1_vs_T0
INO80E	2.33398e+16	-7177862267888770	0.8627817724688288	-8319441250305390	0.0883789	0.769604	0.3152495787391781	T1_vs_T0
ZFP69	2.21926e+16	-7273748313479730	0.8746525358345654	-8316157577407990	0.090861	7.64604	0.33138724836807626	T1_vs_T0
NDRG2	2.2961e+16	-70945647215582	0.8536213375512628	-831113798292577	0.00947886	0.769604	0.34197656880301097	T1_vs_T0
MYCL	2.20876e+16	-7246508981420200	0.8719756113467523	-8310449153764840	0.0953405	239.47	0.09455831056355343	T1_vs_T0
BYSL	1.72903e+16	7882821271582280	0.9487128169565543	8308964663163470	0.0965407	7.72966	0.34197656880301097	T1_vs_T0
VAMP1	2.29943e+16	-7.21198e+16	0.8682109656803253	-8306715536167990	0.00983874	7.85717	0.34197656880301097	T1_vs_T0
MEX3D	1.68835e+16	7942094198957970	0.9562011442475807	8305882341531260	0.0990804	0.851731	0.3152495787391781	T1_vs_T0
RETN	2.89166e+16	-7254474142938920	0.8734347244670592	-8305685519161560	0.0992448	8.13685	0.33138724836807626	T1_vs_T0
ECHDC2	2172980998787180	-7283773286611900	0.877070786108849	-8304658417511070	1.00107	249.903	0.09455831056355343	T1_vs_T0
RASSF7	2232527247878650	-7289218545814410	0.877733741355401	-8304589652163040	1.00165	249.903	0.09455831056355343	T1_vs_T0
AC026979.2	2.16207e+16	-7262845159349140	0.8747714337560604	-8302563251481830	1.01889	8.11582	0.34197656880301097	T1_vs_T0
GPR141	2.20079e+16	-7239692491344530	0.8725934670427162	-8296753029655820	1.06995	265.169	0.09455831056355343	T1_vs_T0
CLECL1	2.31631e+16	-7096492315392750	0.8557055911758501	-8293147069006820	0.110291	27.2129	0.09455831056355343	T1_vs_T0
TM9SF1	1.73921e+16	7932912593593940	0.9565692070004886	8293087981024550	1.10346	8.69975	0.34197656880301097	T1_vs_T0
TRPM2	2.15069e+16	-7277697941751340	0.8776901142123072	-8291876396810950	1.11476	9.04661	0.33138724836807626	T1_vs_T0
PROSER3	2230167486890290	-7.28433e+16	0.8790014563111435	-8287053338464890	1.16089	100.983	0.30374975665088993	T1_vs_T0
CYP27A1	269305483099629	2275372635770410	0.274641046629195	8284896462845550	1.18212	3.01804	1199916623771230	T1_vs_T0
MRPS17	2.21025e+16	-7219023162946990	0.8715580975567708	-8282893800406420	1.20218	104.314	0.30374975665088993	T1_vs_T0
ZNF444	1.69999e+16	7906767685141390	0.9546773554274608	8282135990961160	1.20985	0.945027	0.34197656880301097	T1_vs_T0
PUS10	2.16159e+16	-7279183877793400	0.8789388968278476	-8281786030933990	1.21341	9.72354	0.33138724836807626	T1_vs_T0
SMARCE1	2.13734e+16	-724751894754254	0.8755921239475258	-8277277455246820	0.126023	100.734	0.33138724836807626	T1_vs_T0
TMEM79	2165882225184740	-7247376568104030	0.8756343450555752	-8276715742167520	1.26619	105.597	0.3152495787391781	T1_vs_T0
C2orf42	2.16653e+16	-7278765306611450	0.8797622785658377	-8273559214742730	1.30018	31.7996	0.09455831056355343	T1_vs_T0
GPR137	2201557842607130	-7207916909232970	0.8718004682062701	-8267851615247770	0.136395	116.32	0.30374975665088993	T1_vs_T0
RHOF	2249051078933710	-7192105967095340	0.8702064326397198	-8264827398802960	1.39897	119.015	0.30374975665088993	T1_vs_T0
MAP1LC3A	2.26183e+16	-7183986226630030	0.8703248191537462	-8254373618363920	0.152701	124.56	0.3152495787391781	T1_vs_T0
MPND	2400018116351840	-7090112181443920	0.8594193992487416	-8249886129684430	1.58546	119.511	0.34197656880301097	T1_vs_T0
LRP8	2.17455e+16	-7.23928e+16	0.8777975123191734	-824709041293904	1.62298	388.445	0.09455831056355343	T1_vs_T0
NPC1	3.60552e+16	1.82099e+16	0.2208583529102168	8245073223568140	1.65059	0.402199	1.23222e+16	T1_vs_T0
ZNF552	208071875177739	-7262257456943120	0.8815609175344694	-8237953058597520	1.75182	1.413	0.3152495787391781	T1_vs_T0
PIP5K1B	2.34784e+16	-7.19628e+16	0.8736766418384972	-8236781354789640	1.76905	142.228	0.3152495787391781	T1_vs_T0
AL161421.1	2.23665e+16	-7165008515926930	0.8699719711464245	-8235907309157420	1.78202	133.676	0.34197656880301097	T1_vs_T0
HDGFL3	1.78288e+16	7884676491870020	0.9576557056177754	8233310202839210	1.8211	140.291	0.33138724836807626	T1_vs_T0
MTRNR2L11	1768623225793110	7803437373737260	0.9482111614734062	8229640918391690	1.87775	15.0606	0.3152495787391781	T1_vs_T0
ZNF565	1.66807e+16	7907913385276240	0.9609667965911572	8229122393539530	0.18859	150.898	0.3152495787391781	T1_vs_T0
MTHFSD	1.6641e+16	7.91604e+16	0.9624190882007925	8225152468262520	1.94943	155.61	0.3152495787391781	T1_vs_T0
2008-09-01	2257317746536670	-7250049280295720	0.8821639637171358	-8218482706714190	2.06094	163.344	0.3152495787391781	T1_vs_T0
ANXA2R	2.11505e+16	-7242758059894680	0.8813161948203732	-821811524905755	2.06726	156.607	0.33138724836807626	T1_vs_T0
MIIP	1.75267e+16	7839866700090390	0.9539765114839336	8218091961085380	2.06766	163.491	0.3152495787391781	T1_vs_T0
LIPT1	2084363929512850	-7255589516191960	0.883244482831446	-8214701203603870	2.12693	0.500489	0.09455831056355343	T1_vs_T0
LENG9	2.15832e+16	-7252931415597780	0.8832350638902663	-8211779301029750	2.17935	159.607	0.34197656880301097	T1_vs_T0
AC074117.1	1.6595e+16	7913189808034130	0.9639736221934923	8208927740188480	0.223172	167.082	0.33138724836807626	T1_vs_T0
ZNF35	2.07024e+16	-7247575922433670	0.8832922539891305	-8205184512489630	2.30237	167.082	0.34197656880301097	T1_vs_T0
AKTIP	2074139752287210	-7237201881546770	0.8823881074338795	-8201835247523530	2.36745	55.0135	0.09455831056355343	T1_vs_T0
SGTA	1.6871e+16	7826015700831620	0.9544132037890573	8199819187079600	2.40749	178.98	0.33138724836807626	T1_vs_T0
LENG1	2158253848986810	-7166551210008570	0.874214928543334	-8197699416949880	0.245031	176.936	0.34197656880301097	T1_vs_T0
HIST1H4E	2.67782e+16	-7081091117066050	0.8638509078939153	-8197121809282910	0.246211	190.633	0.3152495787391781	T1_vs_T0
ZNF880	1.74557e+16	7.88925e+16	0.9632601835535402	8190158758129510	2.60882	200.781	0.3152495787391781	T1_vs_T0
SFMBT1	1663188805683930	7.8981e+16	0.9647387606607796	818677621823169	0.268316	61.9635	0.09455831056355343	T1_vs_T0
AL391832.2	1.74222e+16	772088827545967	0.9433495031587439	8184546925192390	0.27333	194.641	0.34197656880301097	T1_vs_T0
CEP76	1688362134935920	7.92988e+16	0.969392920276112	818025172462027	0.283252	200.781	0.34197656880301097	T1_vs_T0
SLC26A6	2.43236e+16	-7026141358255570	0.858977849188295	-8179653718538890	0.284661	65.4675	0.09455831056355343	T1_vs_T0
PIWIL4	1788671852445240	7.87419e+16	0.9632200227537238	8174863694730700	2.96201	208.671	0.34197656880301097	T1_vs_T0
IFT46	1657740556738830	7910653465702620	0.9676901567730436	8174779303410790	2.96408	208.671	0.34197656880301097	T1_vs_T0
CCL3L1	4067096001886510	2248728225382160	0.2751028262646738	817413712507151	0.297991	7.09418	1206387248368070	T1_vs_T0
CYP1B1-AS1	2.26822e+16	-7189821726066030	0.8796061472190517	-8173910276545080	0.298552	68.241	0.09455831056355343	T1_vs_T0
ZNF551	2.14771e+16	-7188717504178460	0.8794800901120141	-817382631511633	2.9876	226.61	0.3152495787391781	T1_vs_T0
AGTPBP1	4988360758983990	-1.3177e+16	0.16126291118440794	-8171158710293190	0.305441	0.73304	1.17751e+16	T1_vs_T0
CENPW	2125196681163480	-7184510377451890	0.8793845899418864	-8169929811854760	3.08569	223.158	0.33138724836807626	T1_vs_T0
ABHD17C	2.3224e+16	-7054528682710830	0.8635543906670123	-816917701878847	0.3105	234.801	0.3152495787391781	T1_vs_T0
ANKRD13A	4526487317222410	-0.7908050227700368	0.09682967558268891	-816696966101801	3.16232	7.46817	1.19025e+16	T1_vs_T0
TRAM2-AS1	2.10346e+16	-7195505222530520	0.8816352346074696	-8161544525536320	3.30767	74.4858	0.09455831056355343	T1_vs_T0
TSPO	1.3033e+16	-0.9245062300143989	0.11327825319722608	-8161374349627040	3.31234	0.769604	1.19025e+16	T1_vs_T0
DISP1	1.69719e+16	7844266074949240	0.961404386790399	8159174414771430	0.337322	234.801	0.34197656880301097	T1_vs_T0
ST20-AS1	2.26801e+16	-7.07333e+16	0.8670594552432418	-8157836133053910	0.34108	26.3731	0.30374975665088993	T1_vs_T0
FCN3	2.34073e+16	-7149459137661570	0.8768018509097039	-8154019212258540	0.352025	243.936	0.34197656880301097	T1_vs_T0
SLC43A1	1796634964387420	7678733891379710	0.9421528958346647	81501993204373	3.63325	250.084	0.34197656880301097	T1_vs_T0
IL18RAP	2946778987599830	-7032567641942840	0.8629538675615337	-8149413203066010	0.365694	28.0272	0.30374975665088993	T1_vs_T0
[truncated: 10,117 more rows]

## Sheet: T0 vs T1_Cell2Cell Neutrophils
	cell_type	fraction_expressed	expr_mean	source	target	source_genesymbol	target_genesymbol	is_directed	is_stimulation	is_inhibition	consensus_direction	consensus_stimulation	consensus_inhibition	sources	references	baseMean	log2FoldChange	lfcSE	stat	pvalue	padj	weight	comparison	fdr		two-sided DESeq2 Wald-test
[truncated: 257 more rows]

[truncated: 5 more sheets: T0 vs T1_Cell2Cell Mono Macro, Figure 7 B-C, Figure 7 E-G, Figure 8 A-G, Supplementary Figure 8-10-11]
